# Supplementary material for: Identification of Body Size Determination Related Candidate Genes in Domestic Pig Using Genome-Wide Selection Signal Analysis
Source: Animals (Basel). 2022 Jul 19;12(14):1839. doi: 10.3390/ani12141839 (PMC9312078; doi:10.3390/ani12141839)
Supplement: Supplementary file 1 [file animals-12-01839-s001.zip › Table S1.xlsx]

## Sheet: Sheet2
Table S1 Information of all public 174 pig individuals' genome dateaet
Sample ID	Group	Type	Breed	Location	Adult weight（kg）	Accession number
WZS149	case	Indigenous population	Wuzhishan	Eastern Asia, China, Hainan, Haikou	30~35	SRS465708
WZS809	case	Indigenous population	Wuzhishan	Eastern Asia, China, Hainan, Haikou	30~35	SRS465709
WZS889	case	Indigenous population	Wuzhishan	Eastern Asia, China, Hainan, Haikou	30~35	SRS465710
WZS947	case	Indigenous population	Wuzhishan	Eastern Asia, China, Hainan, Haikou	30~35	SRS465711
WZS955	case	Indigenous population	Wuzhishan	Eastern Asia, China, Hainan, Haikou	30~35	SRS465712
WZS973	case	Indigenous population	Wuzhishan	Eastern Asia, China, Hainan, Haikou	30~35	SRS465713
sample10	case	Indigenous population	Jeju black pig	Eastern Asia, Korea, Jeju	24~38	SRS737031
sample11	case	Indigenous population	Jeju black pig	Eastern Asia, Korea, Jeju	24~38	SRS737020
sample12	case	Indigenous population	Jeju black pig	Eastern Asia, Korea, Jeju	24~38	SRS737024
sample13	case	Indigenous population	Jeju black pig	Eastern Asia, Korea, Jeju	24~38	SRS737026
sample14	case	Indigenous population	Jeju black pig	Eastern Asia, Korea, Jeju	24~38	SRS737027
sample7	case	Indigenous population	Jeju black pig	Eastern Asia, Korea, Jeju	24~38	SRS737019
sample8	case	Indigenous population	Jeju black pig	Eastern Asia, Korea, Jeju	24~38	SRS737029
sample9	case	Indigenous population	Jeju black pig	Eastern Asia, Korea, Jeju	24~38	SRS737030
SME001	case	Indigenous population	Diannan small ear	Eastern Asia, China, Yunnan, Sipsongpanna	40~50	SME001
SME002	case	Indigenous population	Diannan small ear	Eastern Asia, China, Yunnan, Sipsongpanna	40~50	SME002
SME003	case	Indigenous population	Diannan small ear	Eastern Asia, China, Yunnan, Sipsongpanna	40~50	SME003
SME004	case	Indigenous population	Diannan small ear	Eastern Asia, China, Yunnan, Sipsongpanna	40~50	SME004
SME005	case	Indigenous population	Diannan small ear	Eastern Asia, China, Yunnan, Sipsongpanna	40~50	SME005
SME006	case	Indigenous population	Diannan small ear	Eastern Asia, China, Yunnan, Sipsongpanna	40~50	SME006
SME007	case	Indigenous population	Diannan small ear	Eastern Asia, China, Yunnan, Sipsongpanna	40~50	SME007
SME008	case	Indigenous population	Diannan small ear	Eastern Asia, China, Yunnan, Sipsongpanna	40~50	SME008
SME009	case	Indigenous population	Diannan small ear	Eastern Asia, China, Yunnan, Sipsongpanna	40~50	SME009
SME010	case	Indigenous population	Diannan small ear	Eastern Asia, China, Yunnan, Sipsongpanna	40~50	SME010
SME011	case	Indigenous population	Diannan small ear	Eastern Asia, China, Yunnan, Sipsongpanna	40~50	SME011
SME012	case	Indigenous population	Diannan small ear	Eastern Asia, China, Yunnan, Sipsongpanna	40~50	SME012
SME013	case	Indigenous population	Diannan small ear	Eastern Asia, China, Yunnan, Sipsongpanna	40~50	SME013
SME014	case	Indigenous population	Diannan small ear	Eastern Asia, China, Yunnan, Sipsongpanna	40~50	SME014
SME015	case	Indigenous population	Diannan small ear	Eastern Asia, China, Yunnan, Sipsongpanna	40~50	SME015
SME016	case	Indigenous population	Diannan small ear	Eastern Asia, China, Yunnan, Sipsongpanna	40~50	SME016
SME017	case	Indigenous population	Diannan small ear	Eastern Asia, China, Yunnan, Sipsongpanna	40~50	SME017
SME018	case	Indigenous population	Diannan small ear	Eastern Asia, China, Yunnan, Sipsongpanna	40~50	SME018
SME019	case	Indigenous population	Diannan small ear	Eastern Asia, China, Yunnan, Sipsongpanna	40~50	SME019
SME020	case	Indigenous population	Diannan small ear	Eastern Asia, China, Yunnan, Sipsongpanna	40~50	SME020
SME021	case	Indigenous population	Diannan small ear	Eastern Asia, China, Yunnan, Sipsongpanna	40~50	SME021
SME022	case	Indigenous population	Diannan small ear	Eastern Asia, China, Yunnan, Sipsongpanna	40~50	SME022
SME023	case	Indigenous population	Diannan small ear	Eastern Asia, China, Yunnan, Sipsongpanna	40~50	SME023
SME024	case	Indigenous population	Diannan small ear	Eastern Asia, China, Yunnan, Sipsongpanna	40~50	SME024
SME025	case	Indigenous population	Diannan small ear	Eastern Asia, China, Yunnan, Sipsongpanna	40~50	SME025
SME026	case	Indigenous population	Diannan small ear	Eastern Asia, China, Yunnan, Sipsongpanna	40~50	SME026
SME027	case	Indigenous population	Diannan small ear	Eastern Asia, China, Yunnan, Sipsongpanna	40~50	SME027
SME028	case	Indigenous population	Diannan small ear	Eastern Asia, China, Yunnan, Sipsongpanna	40~50	SME028
SME029	case	Indigenous population	Diannan small ear	Eastern Asia, China, Yunnan, Sipsongpanna	40~50	SME029
SME030	case	Indigenous population	Diannan small ear	Eastern Asia, China, Yunnan, Sipsongpanna	40~50	SME030
BMX0001	case	Indigenous population	Bamaxiang	Eastern Asia, China, Guangxi, Bama	15~38	SRS465762
BMX0005	case	Indigenous population	Bamaxiang	Eastern Asia, China, Guangxi, Bama	15~38	SRS465763
BMX0012	case	Indigenous population	Bamaxiang	Eastern Asia, China, Guangxi, Bama	15~38	SRS465764
BMX0013	case	Indigenous population	Bamaxiang	Eastern Asia, China, Guangxi, Bama	15~38	SRS465765
BMX0014	case	Indigenous population	Bamaxiang	Eastern Asia, China, Guangxi, Bama	15~38	SRS465766
BMX0015	case	Indigenous population	Bamaxiang	Eastern Asia, China, Guangxi, Bama	15~38	SRS465767
KL1	Control	Commercial breed	Yorkshire	Eastern Asia, Korea	200~500	SRS703317
KL2	Control	Commercial breed	Yorkshire	Eastern Asia, Korea	200~500	SRS703319
KL3	Control	Commercial breed	Yorkshire	Eastern Asia, Korea	200~500	SRS703320
KL4	Control	Commercial breed	Yorkshire	Eastern Asia, Korea	200~500	SRS703321
KL5	Control	Commercial breed	Yorkshire	Eastern Asia, Korea	200~500	SRS703322
KL6	Control	Commercial breed	Yorkshire	Eastern Asia, Korea	200~500	SRS703323
KL7	Control	Commercial breed	Yorkshire	Eastern Asia, Korea	200~500	SRS703324
KL8	Control	Commercial breed	Yorkshire	Eastern Asia, Korea	200~500	SRS703325
S_1	Control	Commercial breed	Yorkshire	Eastern Asia, Korea	200~500	SRS703331
S_2	Control	Commercial breed	Yorkshire	Eastern Asia, Korea	200~500	SRS703333
S_3	Control	Commercial breed	Yorkshire	Eastern Asia, Korea	200~500	SRS703332
S_4	Control	Commercial breed	Yorkshire	Eastern Asia, Korea	200~500	SRS703334
S_5	Control	Commercial breed	Yorkshire	Eastern Asia, Korea	200~500	SRS703336
S_6	Control	Commercial breed	Yorkshire	Eastern Asia, Korea	200~500	SRS829328
pig31	Control	Commercial breed	Yorkshire	Eastern Asia, Korea	200~500	SRS703326
pig32	Control	Commercial breed	Yorkshire	Eastern Asia, Korea	200~500	SRS703327
LW22F01	Control	Commercial breed	Large White (domestic)	Northern Europe, United Kingdom	200~500	ERS177317
LW22F02	Control	Commercial breed	Large White (domestic)	Northern Europe, United Kingdom	200~500	ERS177318
LW22F03	Control	Commercial breed	Large White (domestic)	Northern Europe, United Kingdom	200~500	ERS177319
LW22F04	Control	Commercial breed	Large White (domestic)	Northern Europe, United Kingdom	200~500	ERS177320
LW22F06	Control	Commercial breed	Large White (domestic)	Northern Europe, United Kingdom	200~500	ERS177321
LW22F07	Control	Commercial breed	Large White (domestic)	Northern Europe, United Kingdom	200~500	ERS177322
LW22M04	Control	Commercial breed	Large White (domestic)	Northern Europe, United Kingdom	200~500	ERS177323
LW22M07	Control	Commercial breed	Large White (domestic)	Northern Europe, United Kingdom	200~500	ERS177324
LW36F01	Control	Commercial breed	Large White (domestic)	Northern Europe, United Kingdom	200~500	ERS177325
LW36F02	Control	Commercial breed	Large White (domestic)	Northern Europe, United Kingdom	200~500	ERS177326
LW36F03	Control	Commercial breed	Large White (domestic)	Northern Europe, United Kingdom	200~500	ERS177327
LW36F04	Control	Commercial breed	Large White (domestic)	Northern Europe, United Kingdom	200~500	ERS177328
LW36F05	Control	Commercial breed	Large White (domestic)	Northern Europe, United Kingdom	200~500	ERS177329
LW36F06	Control	Commercial breed	Large White (domestic)	Northern Europe, United Kingdom	200~500	ERS177330
LR21M03	Control	Commercial breed	Landrace (domestic)	Northern Europe, Denmark	200~500	ERS177312
LR24F01	Control	Commercial breed	Landrace (domestic)	Northern Europe, Denmark	200~500	ERS177313
LR24F08	Control	Commercial breed	Landrace (domestic)	Northern Europe, Denmark	200~500	ERS177314
LR30F02	Control	Commercial breed	Landrace (domestic)	Northern Europe, Denmark	200~500	ERS177315
LR30F03	Control	Commercial breed	Landrace (domestic)	Northern Europe, Denmark	200~500	ERS177316
S_10	Control	Commercial breed	Landrace	Eastern Asia, Korea	400~500	SRS703281
S_11	Control	Commercial breed	Landrace	Eastern Asia, Korea	400~500	SRS703282
S_12	Control	Commercial breed	Landrace	Eastern Asia, Korea	400~500	SRS703283
S_13	Control	Commercial breed	Landrace	Eastern Asia, Korea	400~500	SRS703284
S_14	Control	Commercial breed	Landrace	Eastern Asia, Korea	400~500	SRS703285
S_15	Control	Commercial breed	Landrace	Eastern Asia, Korea	400~500	SRS703286
S_16	Control	Commercial breed	Landrace	Eastern Asia, Korea	400~500	SRS829329
S_17	Control	Commercial breed	Landrace	Eastern Asia, Korea	400~500	SRS703287
S_18	Control	Commercial breed	Landrace	Eastern Asia, Korea	400~500	SRS703288
S_19	Control	Commercial breed	Landrace	Eastern Asia, Korea	400~500	SRS703289
S_20	Control	Commercial breed	Landrace	Eastern Asia, Korea	400~500	SRS703290
S_7	Control	Commercial breed	Landrace	Eastern Asia, Korea	400~500	SRS703291
S_8	Control	Commercial breed	Landrace	Eastern Asia, Korea	400~500	SRS703292
S_9	Control	Commercial breed	Landrace	Eastern Asia, Korea	400~500	SRS703293
HA20U01_Hampshire	Control	Commercial breed	Hampshire (domestic)	Northern America, United States of America, Kentucky, Hampshire	250~410	ERS177306
HA20U02_Hampshire	Control	Commercial breed	Hampshire (domestic)	Northern America, United States of America, Kentucky, Hampshire	250~410	ERS177307
DU23M01_Duroc	Control	Commercial breed	Duroc (domestic)	Northern America, United States of America	300~450	ERS177302
DU23M02_Duroc	Control	Commercial breed	Duroc (domestic)	Northern America, United States of America	300~450	ERS177303
DU23M03_Duroc	Control	Commercial breed	Duroc (domestic)	Northern America, United States of America	300~450	ERS177304
DU23M04_Duroc	Control	Commercial breed	Duroc (domestic)	Northern America, United States of America	300~450	ERS177305
1729	Control	Commercial breed	Duroc	Eastern Asia, Korea	300~450	SRS703257
1735	Control	Commercial breed	Duroc	Eastern Asia, Korea	300~450	SRS703258
1795	Control	Commercial breed	Duroc	Eastern Asia, Korea	300~450	SRS703259
1933	Control	Commercial breed	Duroc	Eastern Asia, Korea	300~450	SRS703260
1964	Control	Commercial breed	Duroc	Eastern Asia, Korea	300~450	SRS703261
24-64	Control	Commercial breed	Duroc	Eastern Asia, Korea	300~450	SRS703262
24-78	Control	Commercial breed	Duroc	Eastern Asia, Korea	300~450	SRS703263
25-24	Control	Commercial breed	Duroc	Eastern Asia, Korea	300~450	SRS703264
25-78	Control	Commercial breed	Duroc	Eastern Asia, Korea	300~450	SRS703265
25-80	Control	Commercial breed	Duroc	Eastern Asia, Korea	300~450	SRS703266
26-23	Control	Commercial breed	Duroc	Eastern Asia, Korea	300~450	SRS703267
26-66	Control	Commercial breed	Duroc	Eastern Asia, Korea	300~450	SRS703271
27-20	Control	Commercial breed	Duroc	Eastern Asia, Korea	300~450	SRS703272
27-78	Control	Commercial breed	Duroc	Eastern Asia, Korea	300~450	SRS703273
27-81	Control	Commercial breed	Duroc	Eastern Asia, Korea	300~450	SRS703274
DAA8330	Control	Commercial breed	Duroc	Eastern Asia, Korea	300~450	SRS703275
DAA8623	Control	Commercial breed	Duroc	Eastern Asia, Korea	300~450	SRS703276
DAA9119	Control	Commercial breed	Duroc	Eastern Asia, Korea	300~450	SRS703277
DAA9736	Control	Commercial breed	Duroc	Eastern Asia, Korea	300~450	SRS703278
DAA9738	Control	Commercial breed	Duroc	Eastern Asia, Korea	300~450	SRS703279
B_1	Control	Commercial breed	Berkshire	Eastern Asia, Korea, Namwon	200~380	SRS962750
B_10	Control	Commercial breed	Berkshire	Eastern Asia, Korea, Namwon	200~380	SRS971700
B_2	Control	Commercial breed	Berkshire	Eastern Asia, Korea, Namwon	200~380	SRS962753
B_3	Control	Commercial breed	Berkshire	Eastern Asia, Korea, Namwon	200~380	SRS962759
B_4	Control	Commercial breed	Berkshire	Eastern Asia, Korea, Namwon	200~380	SRS965762
B_5	Control	Commercial breed	Berkshire	Eastern Asia, Korea, Namwon	200~380	SRS965765
B_6	Control	Commercial breed	Berkshire	Eastern Asia, Korea, Namwon	200~380	SRS965773
B_7	Control	Commercial breed	Berkshire	Eastern Asia, Korea, Namwon	200~380	SRS971671
B_8	Control	Commercial breed	Berkshire	Eastern Asia, Korea, Namwon	200~380	SRS971692
B_9	Control	Commercial breed	Berkshire	Eastern Asia, Korea, Namwon	200~380	SRS971699
LUC201	Control	Indigenous population	Luchuan	Eastern Asia, China, Guangxi, Luchuan	140~180	SRS465722
LUC2016	Control	Indigenous population	Luchuan	Eastern Asia, China, Guangxi, Luchuan	140~180	SRS465727
LUC202	Control	Indigenous population	Luchuan	Eastern Asia, China, Guangxi, Luchuan	140~180	SRS465725
LUC206	Control	Indigenous population	Luchuan	Eastern Asia, China, Guangxi, Luchuan	140~180	SRS465726
LUC207	Control	Indigenous population	Luchuan	Eastern Asia, China, Guangxi, Luchuan	140~180	SRS465723
LWH0F	Control	Indigenous population	Laiwu	Eastern Asia, China, Shandong, Laiwu	100~140	SRS465768
LWH0M	Control	Indigenous population	Laiwu	Eastern Asia, China, Shandong, Laiwu	100~140	SRS465769
LWH1183	Control	Indigenous population	Laiwu	Eastern Asia, China, Shandong, Laiwu	100~140	SRS465773
LWH13	Control	Indigenous population	Laiwu	Eastern Asia, China, Shandong, Laiwu	100~140	SRS465770
LWH879	Control	Indigenous population	Laiwu	Eastern Asia, China, Shandong, Laiwu	100~140	SRS465772
HTDE12	Control	Indigenous population	Hetao	Eastern Asia, China, Inner Mongolia, Wuyuan	103~150	SRS465750
HTDE125	Control	Indigenous population	Hetao	Eastern Asia, China, Inner Mongolia, Wuyuan	103~150	SRS465752
HTDE328	Control	Indigenous population	Hetao	Eastern Asia, China, Inner Mongolia, Wuyuan	103~150	SRS465755
HTDE70	Control	Indigenous population	Hetao	Eastern Asia, China, Inner Mongolia, Wuyuan	103~150	SRS465751
0F0202	Control	Indigenous population	Erhualian	Eastern Asia, China, Jiangsu, Wuxi	150~160	SRS465774
ER_CS0234	Control	Indigenous population	Erhualian	Eastern Asia, China, Jiangsu, Wuxi	150~160	SRS465714
ER_CS3544	Control	Indigenous population	Erhualian	Eastern Asia, China, Jiangsu, Wuxi	150~160	SRS465715
BGI_EHL_0F0090	Control	Indigenous population	Erhualian	Eastern Asia, China, Jiangsu, Jiangyin	150~160	SRS465775
BGI_EHL_0F0094	Control	Indigenous population	Erhualian	Eastern Asia, China, Jiangsu, Jiangyin	150~160	SRS465776
LCP	Control	Indigenous population	Enshi black	Eastern Asia, China, Hubei	130~180	SRS1329166
YTL	Control	Indigenous population	Enshi black	Eastern Asia, China, Hubei	130~180	SRS1329169
ZBZ	Control	Indigenous population	Enshi black	Eastern Asia, China, Hubei	130~180	SRS1329171
MS20U10_Meishan	Control	Indigenous population	Chinese domestic pig	Eastern Asia, China, Jiangsu, Suzhou, Meishan	172~192	ERS177331
MS20U11_Meishan	Control	Indigenous population	Chinese domestic pig	Eastern Asia, China, Jiangsu, Suzhou, Meishan	172~192	ERS177332
MS21M07_Meishan	Control	Indigenous population	Chinese domestic pig	Eastern Asia, China, Jiangsu, Suzhou, Meishan	172~192	ERS177333
MS21M14_Meishan	Control	Indigenous population	Chinese domestic pig	Eastern Asia, China, Jiangsu, Suzhou, Meishan	172~192	ERS177334
BGI_LUC_LUC208	Control	Indigenous population	Chinese domestic pig	Eastern Asia, China, Guangxi, Luchuan	140~180	SRS465724
BGI_HTDE_HTDE201	Control	Indigenous population	Chinese domestic pig	Eastern Asia, China, Inner Mongolia, Bayan Nur, Hetao	103~150	SRS465753
BGI_HTDE_HTDE314	Control	Indigenous population	Chinese domestic pig	Eastern Asia, China, Inner Mongolia, Bayan Nur, Hetao	103~150	SRS465754
BGI_LWH_LWH181	Control	Indigenous population	Chinese domestic pig	Eastern Asia, China, Shandong, Laiwu	100~140	SRS465771
Ya'nan pig-1	Control	Indigenous population	Chinese domestic pig	Eastern Asia, China, Sichuan, Ya'nan	120~150	SRS387298
Ya'nan pig-2	Control	Indigenous population	Chinese domestic pig	Eastern Asia, China, Sichuan, Ya'nan	120~150	SRS387299
Ya'nan pig-3	Control	Indigenous population	Chinese domestic pig	Eastern Asia, China, Sichuan, Ya'nan	120~150	SRS387302
Neijiang pig-1	Control	Indigenous population	Chinese domestic pig	Eastern Asia, China, Sichuan, Neijiang	155~170	SRS387304
Neijiang pig-2	Control	Indigenous population	Chinese domestic pig	Eastern Asia, China, Sichuan, Neijiang	155~170	SRS387306
Neijiang pig-3	Control	Indigenous population	Chinese domestic pig	Eastern Asia, China, Sichuan, Neijiang	155~170	SRS387311
Jinhua pig-1	Control	Indigenous population	Chinese domestic pig	Eastern Asia, China, Sichuan, Jinhua	110~140	SRS387315
Jinhua pig-2	Control	Indigenous population	Chinese domestic pig	Eastern Asia, China, Sichuan, Jinhua	110~140	SRS387317
Jinhua pig-3	Control	Indigenous population	Chinese domestic pig	Eastern Asia, China, Sichuan, Jinhua	110~140	SRS387319
