# Supplementary material for: Identification of Body Size Determination Related Candidate Genes in Domestic Pig Using Genome-Wide Selection Signal Analysis
Source: Animals (Basel). 2022 Jul 19;12(14):1839. doi: 10.3390/ani12141839 (PMC9312078; doi:10.3390/ani12141839)
Supplement: Supplementary file 1 [file animals-12-01839-s001.zip › Table S2.xlsx]

## Sheet: Sheet2
Table S2. Genome-wide selective single ananlysis and 187 candidate genes from interacted top 1% windows of FST and π rate
CHROM	BIN_START	BIN_END	case_pi	control_pi	neg_log10_case/control_Pi_ratio	N_VARIANTS	WEIGHTED_FST	MEAN_FST	Type	Gene
3	43160001	43200000	1.43434e-07	1.40961e-05	1.99245	14	0.768146	0.602441	exonic	LOC100739474
1	112880001	112920000	4.87689e-07	1.94113e-05	1.59991	10	0.602066	0.586098	intergenic	LOC100152102(dist=1332),DCC(dist=125292)
3	43170001	43210000	1.13319e-06	2.46919e-05	1.33825	22	0.751404	0.55122	exonic	LOC100739474,LOC100623684
6	45560001	45600000	8.53247e-05	0.00106741	1.09726	187	0.487002	0.300301	exonic	LOC100515732,ERF
6	45550001	45590000	5.505e-05	0.000648976	1.07147	116	0.518832	0.338494	exonic	LOC100514845,LOC100515732
3	43180001	43220000	9.18831e-06	0.000101472	1.04311	41	0.670205	0.433829	exonic	LOC100739474,LOC100623684
3	43190001	43230000	2.30972e-05	0.000247179	1.02945	60	0.536435	0.30849	exonic	LOC100739474,LOC100623684,LOC100623374
18	33160001	33200000	1.72121e-06	1.78003e-05	1.01459	13	0.786158	0.586828	intergenic	LOC106508209(dist=453160),MDFIC(dist=66209)
18	33170001	33210000	1.72121e-06	1.78003e-05	1.01459	13	0.786158	0.586828	intergenic	LOC106508209(dist=463160),MDFIC(dist=56209)
13	159640001	159680000	1.95798e-06	1.59945e-05	0.912162	13	0.707826	0.527805	intergenic	MORC1(dist=30133),LOC100620198(dist=80124)
4	88470001	88510000	4.65625e-05	0.000347313	0.872685	49	0.497716	0.342291	intergenic	METTL11B(dist=9299),KIFAP3(dist=42950)
3	40420001	40460000	8.12457e-05	0.000596769	0.866006	189	0.499092	0.184551	exonic	LOC100627836
1	304490001	304530000	0.00075211	0.00540172	0.856251	1159	0.50026	0.236328	exonic	ASS1
3	42790001	42830000	9.42635e-05	0.000658788	0.844402	176	0.579584	0.24802	exonic	PDPK1
3	40650001	40690000	0.000115039	0.000740786	0.808848	233	0.552283	0.262443	exonic	LOC100737290,FLYWCH1
3	42780001	42820000	9.29534e-05	0.000594542	0.805917	165	0.573595	0.244858	exonic	PRSS27,PDPK1
4	90350001	90390000	0.0010642	0.00680316	0.805687	970	0.514182	0.369601	exonic	TBX19
3	42770001	42810000	9.79279e-05	0.00061467	0.797736	179	0.578826	0.273902	exonic	KCTD5,PRSS27,PDPK1
3	40640001	40680000	0.000110242	0.000691011	0.797138	214	0.557894	0.260405	exonic	PRSS33,LOC100737290,FLYWCH1
4	90340001	90380000	0.00097444	0.00602701	0.791347	925	0.502048	0.328149	exonic	TBX19
3	42980001	43020000	4.91429e-05	0.000298752	0.78385	87	0.591579	0.350606	exonic	IARS,LOC106509721
3	42970001	43010000	9.29118e-05	0.000548038	0.77074	138	0.57183	0.308679	exonic	IARS
3	43570001	43610000	0.000170825	0.00100594	0.770021	191	0.543558	0.313768	exonic	LOC100514040
15	105490001	105530000	0.000197237	0.00115912	0.76914	317	0.527046	0.21556	exonic	PMS1
6	45540001	45580000	3.83387e-05	0.000218343	0.755502	72	0.575274	0.308723	exonic	LOC100514052,LOC100514845,LOC100515732
3	40630001	40670000	0.000120469	0.000685045	0.754844	227	0.557392	0.249936	exonic	SRRM2,TCEB2,PRSS33,LOC100737290,FLYWCH1
3	43700001	43740000	1.89282e-05	0.000106464	0.750093	40	0.552148	0.243809	intergenic	BICD2(dist=52340),LOC100739767(dist=84490)
15	105440001	105480000	0.000297287	0.00165732	0.74623	366	0.539661	0.2614	exonic	PMS1
1	304480001	304520000	0.000835271	0.00459864	0.740802	1059	0.505792	0.224377	exonic	ASS1
3	43480001	43520000	0.000113246	0.000619424	0.737965	136	0.589252	0.359289	exonic	CENPP,LOC102166778,LOC100739651
3	42760001	42800000	0.000114405	0.000625742	0.73795	180	0.559944	0.286767	exonic	KCTD5,PRSS27,PDPK1
3	40660001	40700000	0.000128592	0.000703028	0.737759	227	0.548651	0.24622	exonic	FLYWCH1,FLYWCH2,LOC100737333
4	90360001	90400000	0.00134487	0.00732312	0.736016	968	0.50557	0.397653	exonic	TBX19,SFT2D2
6	230001	270000	0.000195035	0.00103392	0.724374	334	0.591722	0.322133	exonic	LOC100620736,MC1R,TUBB3
3	43560001	43600000	9.37745e-05	0.000495979	0.723379	118	0.539593	0.267045	exonic	LOC100514040
6	44570001	44610000	0.000206741	0.00109149	0.722593	248	0.524446	0.288818	exonic	LTBP4
3	43490001	43530000	6.48404e-05	0.000334121	0.712058	64	0.548579	0.327036	exonic	CENPP,LOC100739651
6	44580001	44620000	0.000267808	0.00137866	0.711634	331	0.51579	0.267001	exonic	LTBP4,ADCK4
10	7660001	7700000	5.23587e-07	2.68644e-06	0.710188	11	0.563549	0.4267	exonic	LOC100513032
3	43580001	43620000	0.000220941	0.0011306	0.709033	238	0.527928	0.280056	exonic	LOC100514040
15	105430001	105470000	0.000297863	0.00148883	0.698829	359	0.544342	0.247274	exonic	PMS1
15	105420001	105460000	0.000242124	0.00120625	0.697399	333	0.536639	0.220355	exonic	PMS1
3	40490001	40530000	0.000126152	0.000619811	0.691365	244	0.511726	0.193487	exonic	PKMYT1,LOC100737121,LOC102158577,CLDN9,CLDN6
1	151830001	151870000	0.000294013	0.00141826	0.683389	369	0.547303	0.252515	exonic	DPH6
3	40480001	40520000	0.000133458	0.00064101	0.68152	242	0.532229	0.222433	exonic	ZNF205,KREMEN2,PAQR4,PKMYT1,LOC100737121,LOC102158577
3	42730001	42770000	0.000154882	0.000734957	0.676261	218	0.549678	0.256916	exonic	KCTD5
3	40470001	40510000	0.000133892	0.000627247	0.670684	241	0.533073	0.216558	exonic	ZNF205,KREMEN2,PAQR4,PKMYT1,LOC100737121
15	105500001	105540000	0.000309576	0.00144047	0.667737	373	0.529445	0.238934	exonic	PMS1
4	90370001	90410000	0.00141788	0.00657364	0.666166	941	0.499913	0.377823	exonic	TBX19,SFT2D2
6	240001	280000	0.000153435	0.000707562	0.66384	255	0.591696	0.292736	exonic	LOC100620736,MC1R,TUBB3
15	105450001	105490000	0.000356466	0.00162829	0.659714	371	0.526309	0.252932	exonic	PMS1
6	44590001	44630000	0.000384395	0.00174001	0.655774	410	0.505118	0.260809	exonic	LTBP4,ADCK4,ITPKC
3	42740001	42780000	0.000165941	0.000749453	0.654791	225	0.543924	0.264232	exonic	KCTD5
15	105470001	105510000	0.000320953	0.00142986	0.648852	348	0.536129	0.255492	exonic	PMS1
3	43470001	43510000	0.000180539	0.000802878	0.648079	188	0.558599	0.316651	exonic	CENPP,LOC102166778,LOC100739651
3	43330001	43370000	0.000156588	0.000687807	0.642708	206	0.487087	0.192457	exonic	OMD,ASPN
15	105480001	105520000	0.000275819	0.00120787	0.641396	319	0.529699	0.228233	exonic	PMS1
3	40610001	40650000	0.000114663	0.000500159	0.639685	233	0.545163	0.175173	exonic	SRRM2,TCEB2,PRSS33,LOC100737290
1	151820001	151860000	0.000279641	0.0012154	0.638118	385	0.533722	0.215144	exonic	DPH6
3	43550001	43590000	2.08555e-05	9.0547e-05	0.637653	39	0.511606	0.160839	exonic	LOC100514040
3	40620001	40660000	0.000145092	0.000624922	0.634182	259	0.5499	0.203674	exonic	SRRM2,TCEB2,PRSS33,LOC100737290
3	43450001	43490000	0.000192141	0.000820357	0.630383	234	0.542462	0.256323	exonic	LOC102166778
3	42750001	42790000	0.000151998	0.000643173	0.62649	204	0.545149	0.263974	exonic	KCTD5,PRSS27
15	105460001	105500000	0.000361721	0.00151922	0.623247	364	0.529685	0.252737	exonic	PMS1
8	60650001	60690000	2.16469e-05	9.06746e-05	0.62209	59	0.599647	0.400171	intergenic	LOC100621224(dist=182245),LOC106504673(dist=818256)
3	40540001	40580000	0.000105631	0.000440542	0.620196	183	0.501223	0.184584	exonic	CCDC64B,MMP25,LOC106509717
1	223650001	223690000	0.000159365	0.000658393	0.616092	140	0.488767	0.257913	intergenic	DMRTA1(dist=100565),LOC102157565(dist=41649)
3	42690001	42730000	0.000174541	0.000721059	0.616073	248	0.55778	0.249827	exonic	ATP6V0C,AMDHD2
8	60640001	60680000	2.60099e-05	0.000107317	0.61553	67	0.591182	0.39745	intergenic	LOC100621224(dist=172245),LOC106504673(dist=828256)
1	151840001	151880000	0.000385452	0.00159025	0.615495	416	0.540964	0.253137	exonic	DPH6
3	42710001	42750000	0.000168166	0.00069001	0.613117	244	0.558418	0.237285	exonic	AMDHD2
3	40670001	40710000	0.000154682	0.000627519	0.608187	222	0.553346	0.238266	exonic	FLYWCH1,FLYWCH2,LOC100737333
3	41570001	41610000	4.1677e-05	0.000167992	0.605392	28	0.547132	0.370702	intergenic	LMF1(dist=1684),LOC100521004(dist=12709)
6	44600001	44640000	0.000414308	0.00166424	0.603893	434	0.497346	0.240223	exonic	LTBP4,ADCK4,ITPKC
8	60550001	60590000	1.83608e-06	7.366e-06	0.60334	14	0.50746	0.247908	intergenic	LOC100621224(dist=82245),LOC106504673(dist=918256)
1	88980001	89020000	5.20434e-05	0.000207939	0.60157	184	0.594529	0.371022	intergenic	LOC102159376(dist=552821),LOC106508927(dist=281450)
1	88970001	89010000	3.66075e-05	0.000143631	0.593678	96	0.565176	0.378174	intergenic	LOC102159376(dist=542821),LOC106508927(dist=291450)
15	105740001	105780000	0.000365109	0.00142699	0.591998	436	0.581658	0.286038	ncRNA_exonic	LOC106506310
8	60540001	60580000	1.89351e-06	7.38923e-06	0.591332	17	0.520128	0.26074	intergenic	LOC100621224(dist=72245),LOC106504673(dist=928256)
1	151850001	151890000	0.000425013	0.0016565	0.590789	446	0.542123	0.252249	intergenic	DPH6(dist=4994),LOC102165910(dist=146978)
1	147070001	147110000	4.48329e-06	1.74447e-05	0.590067	22	0.812955	0.709407	intergenic	THBS1(dist=146686),LOC106509025(dist=177135)
3	42680001	42720000	0.000188179	0.000730768	0.589208	232	0.538344	0.243278	exonic	TBC1D24,ATP6V0C,AMDHD2
3	42700001	42740000	0.000176991	0.000684808	0.587618	243	0.564867	0.254784	exonic	ATP6V0C,AMDHD2
3	43460001	43500000	0.000241733	0.000932253	0.586198	235	0.549299	0.294023	exonic	CENPP,LOC102166778,LOC100739651
15	105730001	105770000	0.000293136	0.00111025	0.578352	365	0.552941	0.245684	exonic	MSTN
3	43590001	43630000	0.000315519	0.00118048	0.573033	272	0.513361	0.259219	exonic	LOC100514040
3	42720001	42760000	0.000179102	0.000665179	0.569838	234	0.549472	0.228747	ncRNA_exonic	LOC102160890
8	60630001	60670000	7.94017e-05	0.000291893	0.565394	98	0.504363	0.280887	intergenic	LOC100621224(dist=162245),LOC106504673(dist=838256)
13	142940001	142980000	0.000236379	0.000865723	0.56377	254	0.514919	0.215474	exonic	PAK2
3	41440001	41480000	0.000241897	0.000872261	0.557016	266	0.518173	0.243816	exonic	MSLN,LOC100519473,RPUSD1,CHTF18,GNG13
3	41450001	41490000	0.000250463	0.000899175	0.555101	295	0.509212	0.234984	exonic	MSLN,LOC100519473,RPUSD1,CHTF18,GNG13
1	88960001	89000000	1.47403e-05	5.24086e-05	0.550896	27	0.562964	0.413001	intergenic	LOC102159376(dist=532821),LOC106508927(dist=301450)
4	143040001	143080000	2.05128e-06	7.27942e-06	0.550072	17	0.603479	0.280605	intergenic	LOC106510256(dist=34486),DDAH1(dist=1555)
1	191570001	191610000	0.000680455	0.00240216	0.547803	631	0.543628	0.250318	ncRNA_exonic	LOC102163587
5	23960001	24000000	7.1219e-06	2.5137e-05	0.547718	20	0.579895	0.413382	exonic	STAT6,LOC100511451,LOC100738939
16	39300001	39340000	1.436e-05	5.06089e-05	0.547072	39	0.492834	0.217764	ncRNA_exonic	LOC102159433
1	246190001	246230000	0.000180189	0.000632149	0.545091	129	0.491977	0.274538	intergenic	LOC102163975(dist=109039),LOC102164065(dist=107684)
1	191560001	191600000	0.000706106	0.00246784	0.543447	565	0.560315	0.303463	ncRNA_exonic	LOC102163587
18	33150001	33190000	5.73816e-06	1.97143e-05	0.536009	23	0.663808	0.408816	intergenic	LOC106508209(dist=443160),MDFIC(dist=76209)
1	246180001	246220000	0.000331825	0.00113802	0.535241	242	0.519222	0.290154	intergenic	LOC102163975(dist=99039),LOC102164065(dist=117684)
3	40550001	40590000	0.000137082	0.000467317	0.532631	201	0.488407	0.180721	exonic	MMP25,LOC106509717,ZSCAN10
1	222500001	222540000	0.00050249	0.00171292	0.53261	380	0.510292	0.305603	intergenic	LOC102164584(dist=345112),LOC102164673(dist=66257)
3	43600001	43640000	0.000243586	0.000827091	0.530901	207	0.495425	0.231766	exonic	LOC100514040,BICD2
3	40680001	40720000	0.00013829	0.000467978	0.529435	169	0.561139	0.243689	exonic	FLYWCH2,LOC100737333
1	148460001	148500000	0.000405231	0.00135355	0.523772	297	0.583749	0.334121	exonic	SPRED1
4	49330001	49370000	4.73893e-05	0.000155879	0.517107	67	0.517329	0.267075	intergenic	LOC106510030(dist=19753),OTUD6B(dist=27943)
15	105410001	105450000	0.000297804	0.000970746	0.513175	349	0.509145	0.177842	exonic	ORMDL1,PMS1
3	42670001	42710000	0.000201595	0.000656333	0.512644	219	0.514814	0.218601	exonic	TBC1D24,ATP6V0C,AMDHD2
3	42960001	43000000	0.000247279	0.000803983	0.51206	246	0.485731	0.213725	exonic	IARS
3	42990001	43030000	8.99213e-05	0.000291505	0.510783	121	0.587315	0.304458	exonic	IARS,LOC106509721
3	39240001	39280000	0.000424566	0.00136865	0.508347	314	0.493249	0.263244	exonic	SRL
3	42420001	42460000	0.000113581	0.00036346	0.505151	153	0.526614	0.205112	exonic	DNASE1L2,ECI1,ABCA3
1	246170001	246210000	0.000389081	0.00124392	0.504752	271	0.516179	0.288251	intergenic	LOC102163975(dist=89039),LOC102164065(dist=127684)
15	105510001	105550000	0.000599337	0.00190546	0.502329	547	0.493765	0.208451	exonic	PMS1
1	151870001	151910000	0.00050367	0.0015984	0.501539	500	0.531496	0.235005	intergenic	DPH6(dist=24994),LOC102165910(dist=126978)
8	60670001	60710000	5.22806e-05	0.000164975	0.499078	55	0.521507	0.272594	intergenic	LOC100621224(dist=202245),LOC106504673(dist=798256)
1	148480001	148520000	0.000479307	0.00150003	0.495486	321	0.594914	0.348066	exonic	SPRED1
3	43390001	43430000	0.000194846	0.00060507	0.492114	296	0.488841	0.152019	exonic	LOC106509722
1	151880001	151920000	0.00046685	0.00144934	0.491993	460	0.527169	0.22754	intergenic	DPH6(dist=34994),LOC102165910(dist=116978)
1	148470001	148510000	0.000460869	0.00142508	0.490262	308	0.58885	0.344053	exonic	SPRED1
1	151860001	151900000	0.000565423	0.00173273	0.486357	517	0.53722	0.243013	intergenic	DPH6(dist=14994),LOC102165910(dist=136978)
3	42590001	42630000	9.92929e-05	0.000303213	0.48483	94	0.496148	0.219044	exonic	LOC100738361,NTN3
3	42810001	42850000	0.000219207	0.000668416	0.484192	214	0.485515	0.216811	exonic	PDPK1,PRSS22
3	43690001	43730000	0.00013525	0.000410223	0.481883	133	0.493054	0.202248	intergenic	BICD2(dist=42340),LOC100739767(dist=94490)
3	40460001	40500000	0.000172627	0.000517506	0.476807	242	0.489071	0.175424	exonic	ZNF213,ZNF205,KREMEN2,PAQR4,PKMYT1
3	42800001	42840000	0.000207558	0.000621832	0.476534	207	0.500661	0.212613	exonic	PDPK1
1	212850001	212890000	0.000259959	0.000773722	0.47368	138	0.538923	0.338256	intergenic	MRPL46(dist=85731),NTRK3(dist=48371)
3	41550001	41590000	0.000246757	0.000734284	0.473595	183	0.540048	0.290019	exonic	LMF1
3	41460001	41500000	0.000293593	0.000870119	0.471833	300	0.497846	0.20939	exonic	RPUSD1,CHTF18,GNG13
15	105720001	105760000	0.000291554	0.00086064	0.470103	359	0.51651	0.189304	exonic	MSTN
15	105760001	105800000	0.000511201	0.00150883	0.470049	534	0.554214	0.280007	ncRNA_exonic	LOC106506310
3	40700001	40740000	3.95925e-05	0.000116502	0.46872	48	0.564399	0.2203	exonic	LOC100737333
1	151810001	151850000	0.000324283	0.000945797	0.464874	362	0.517407	0.193198	exonic	LOC102166599,DPH6
1	125980001	126020000	0.0009814	0.00285832	0.464265	601	0.569109	0.342844	intergenic	AQP9(dist=20800),ALDH1A2(dist=18541)
1	216470001	216510000	7.35698e-05	0.000213417	0.462529	52	0.606099	0.329908	intergenic	WDR89(dist=8786),PPP2R5E(dist=84665)
15	105770001	105810000	0.000588886	0.00170686	0.462167	612	0.492822	0.220628	ncRNA_exonic	LOC106506310
1	148450001	148490000	0.000362698	0.00104825	0.46092	257	0.571193	0.309748	exonic	SPRED1
8	55520001	55560000	0.000131327	0.000379551	0.460916	107	0.486683	0.201188	exonic	LOC100738764
2	56980001	57020000	0.00156135	0.00451106	0.460778	685	0.50044	0.37136	intergenic	LOC100517146(dist=37563),LOC100513523(dist=44922)
2	56990001	57030000	0.00154068	0.00444477	0.460137	824	0.49544	0.348933	intergenic	LOC100517146(dist=47563),LOC100513523(dist=34922)
13	145630001	145670000	5.25825e-06	1.51069e-05	0.458334	19	0.666821	0.451817	intergenic	KALRN(dist=20184),LOC100517057(dist=13350)
3	40690001	40730000	9.46646e-05	0.000271864	0.458164	104	0.582932	0.249961	exonic	FLYWCH2,LOC100737333
11	21390001	21430000	0.000159149	0.000447702	0.449185	107	0.491694	0.261033	exonic	KIAA0226L
1	147090001	147130000	0.000547094	0.00153032	0.44672	265	0.503476	0.309078	intergenic	THBS1(dist=166686),LOC106509025(dist=157135)
6	86610001	86650000	7.47283e-05	0.000208412	0.445438	55	0.503312	0.225413	intergenic	LOC106509769(dist=400341),MTF1(dist=2512)
3	41560001	41600000	0.00015323	0.000427309	0.445398	103	0.543097	0.309531	exonic	LMF1
1	148540001	148580000	0.000430764	0.00120116	0.445361	343	0.512954	0.228459	exonic	SPRED1,LOC106506784
1	153450001	153490000	0.000796565	0.00222053	0.445235	502	0.551691	0.28953	exonic	PGPEP1L
3	42610001	42650000	0.000206928	0.000575891	0.444521	180	0.491472	0.222745	exonic	NTN3,C3H16orf59,CCNF
1	148530001	148570000	0.000383485	0.00106713	0.444469	308	0.5568	0.257263	exonic	SPRED1,LOC106506784
1	151890001	151930000	0.000483355	0.00132078	0.436564	401	0.529262	0.239019	intergenic	DPH6(dist=44994),LOC102165910(dist=106978)
6	45530001	45570000	1.28961e-05	3.51148e-05	0.435032	49	0.563513	0.254955	exonic	LOC100513474,LOC100514052,LOC100514845,LOC100515732
3	43020001	43060000	0.000333603	0.000905393	0.433607	307	0.508229	0.203135	exonic	LOC106509721,LOC100739149
10	42220001	42260000	0.00181516	0.00490559	0.431776	972	0.485762	0.275419	intergenic	LOC100737365(dist=1201370),LOC102159910(dist=7799)
3	41430001	41470000	0.000296796	0.000800294	0.430792	261	0.499177	0.217994	exonic	NARFL,MSLN,LOC100519473,RPUSD1,CHTF18
1	212840001	212880000	0.000398142	0.001067	0.428126	239	0.518929	0.29029	intergenic	MRPL46(dist=75731),NTRK3(dist=58371)
3	41470001	41510000	0.000361805	0.000968094	0.427443	320	0.485755	0.201	exonic	CHTF18,GNG13
2	56970001	57010000	0.00144789	0.00383006	0.42247	670	0.494758	0.317398	intergenic	LOC100517146(dist=27563),LOC100513523(dist=54922)
13	142950001	142990000	0.000121156	0.000319797	0.421529	145	0.584442	0.274808	exonic	PAK2
18	33080001	33120000	0.000130098	0.000343103	0.421154	57	0.530191	0.410985	intergenic	LOC106508209(dist=373160),MDFIC(dist=146209)
18	33070001	33110000	0.000130244	0.000343103	0.420667	58	0.538241	0.419084	intergenic	LOC106508209(dist=363160),MDFIC(dist=156209)
1	153460001	153500000	0.000884316	0.00232741	0.420265	596	0.550326	0.266805	exonic	PGPEP1L
7	126860001	126900000	5.95114e-05	0.000155571	0.417328	51	0.534955	0.279872	intergenic	LOC102161672(dist=241583),LOC102164043(dist=684580)
3	43420001	43460000	0.000279709	0.000730681	0.417021	336	0.497517	0.168203	UTR5	LOC102166778(rna13189:c.-10253_-9977delins0,rna13190:c.-10251_-9977delins0)
1	148910001	148950000	0.000576141	0.00149682	0.414641	400	0.544337	0.240561	intergenic	TMCO5A(dist=76663),LOC102166341(dist=14227)
1	222490001	222530000	0.000973668	0.00252802	0.41437	538	0.486559	0.286018	intergenic	LOC102164584(dist=335112),LOC102164673(dist=76257)
1	147080001	147120000	0.00022803	0.000591959	0.4143	105	0.579529	0.432	intergenic	THBS1(dist=156686),LOC106509025(dist=167135)
4	52610001	52650000	0.000171342	0.000444005	0.413524	128	0.484578	0.250321	intergenic	RIPK2(dist=1070695),LOC106510034(dist=617616)
4	52620001	52660000	4.20436e-05	0.000108696	0.412514	43	0.537894	0.245408	intergenic	RIPK2(dist=1080695),LOC106510034(dist=607616)
15	105530001	105570000	0.000983952	0.00253369	0.41078	791	0.526891	0.262147	ncRNA_exonic	LOC106506308
1	148510001	148550000	0.000590689	0.00151773	0.409836	431	0.586606	0.300366	intronic	SPRED1
13	142960001	143000000	0.000359844	0.000918798	0.407106	284	0.522949	0.244174	exonic	PAK2
8	60660001	60700000	3.25788e-05	8.3112e-05	0.406729	54	0.587281	0.37123	intergenic	LOC100621224(dist=192245),LOC106504673(dist=808256)
15	105520001	105560000	0.000942563	0.00240282	0.406411	756	0.527022	0.246204	ncRNA_exonic	LOC106506308
3	43430001	43470000	0.000286444	0.000729348	0.405895	290	0.508256	0.195927	exonic	LOC102166778
3	42580001	42620000	0.000110637	0.000280921	0.404684	107	0.498076	0.216224	exonic	LOC100738361
1	153470001	153510000	0.000778683	0.00197482	0.404167	588	0.551782	0.253727	exonic	PGPEP1L
18	33050001	33090000	0.000215013	0.00054476	0.40374	120	0.54603	0.378114	intergenic	LOC106508209(dist=343160),MDFIC(dist=176209)
18	33060001	33100000	0.000215013	0.00054476	0.40374	120	0.54603	0.378114	intergenic	LOC106508209(dist=353160),MDFIC(dist=166209)
4	83370001	83410000	2.67096e-05	6.76075e-05	0.403327	25	0.597688	0.371465	intergenic	LOC100627085(dist=314951),LOC100627374(dist=23223)
1	148930001	148970000	0.000614924	0.00154544	0.400231	362	0.522649	0.246233	ncRNA_exonic	LOC102166341
1	125960001	126000000	0.00132404	0.00332271	0.399591	903	0.595551	0.346822	upstream	AQP9
4	84000001	84040000	0.000282016	0.000706572	0.398883	102	0.537262	0.413505	intergenic	SOX17(dist=28846),MRPL15(dist=102552)
2	76120001	76160000	0.00026317	0.000655276	0.396188	142	0.502307	0.274729	intergenic	GNA11(dist=31595),LOC100516355(dist=6770)
1	67750001	67790000	1.88249e-05	4.6825e-05	0.395745	40	0.504813	0.277129	intergenic	LOC106508896(dist=287016),LOC102158565(dist=429802)
3	43710001	43750000	2.97634e-06	7.36775e-06	0.393652	10	0.687506	0.240316	intergenic	BICD2(dist=62340),LOC100739767(dist=74490)
3	43720001	43760000	2.97634e-06	7.36775e-06	0.393652	10	0.687506	0.240316	intergenic	BICD2(dist=72340),LOC100739767(dist=64490)
1	191580001	191620000	0.000762143	0.00188064	0.392269	681	0.511873	0.195242	intronic	LRFN5
1	88990001	89030000	9.66258e-05	0.000237987	0.39146	229	0.596917	0.369386	intergenic	LOC102159376(dist=562821),LOC106508927(dist=271450)
1	125970001	126010000	0.0013388	0.00327339	0.388282	866	0.57548	0.32336	intergenic	AQP9(dist=10800),ALDH1A2(dist=28541)
3	42570001	42610000	8.68339e-05	0.000211733	0.387099	84	0.512541	0.236264	exonic	LOC100738361
3	42410001	42450000	0.000187029	0.000454722	0.385837	208	0.523261	0.205303	exonic	E4F1,DNASE1L2,ECI1,ABCA3
1	191550001	191590000	0.000933359	0.002269	0.385786	624	0.523605	0.241424	ncRNA_exonic	LOC102163587
1	148920001	148960000	0.000592064	0.00143802	0.385396	381	0.53491	0.233166	intergenic	TMCO5A(dist=86663),LOC102166341(dist=4227)
15	105750001	105790000	0.000492382	0.00119571	0.385324	507	0.585245	0.289332	ncRNA_exonic	LOC106506310
8	55530001	55570000	5.42424e-05	0.000131521	0.384656	51	0.550305	0.200196	intergenic	LOC100738764(dist=6547),LOC100738805(dist=22179)
6	220001	260000	0.000385841	0.00092869	0.381462	293	0.575932	0.338746	exonic	DBNDD1,LOC106509338,LOC100620736,MC1R,TUBB3
11	60840001	60880000	1.10316e-05	2.65191e-05	0.38092	22	0.737843	0.568842	intergenic	LOC102163241(dist=126858),LOC102163438(dist=44178)
11	60850001	60890000	1.10316e-05	2.65191e-05	0.38092	22	0.737843	0.568842	intergenic	LOC102163241(dist=136858),LOC102163438(dist=34178)
11	60860001	60900000	1.10316e-05	2.65191e-05	0.38092	22	0.737843	0.568842	intergenic	LOC102163241(dist=146858),LOC102163438(dist=24178)
1	153440001	153480000	0.000851319	0.0020458	0.380771	495	0.542434	0.278561	exonic	PGPEP1L
1	148520001	148560000	0.000515395	0.00123361	0.379038	406	0.575973	0.266628	exonic	SPRED1,LOC106506784
1	16790001	16830000	0.000627975	0.00150293	0.378996	381	0.494293	0.238109	intergenic	LOC100737684(dist=94720),LOC100737874(dist=9520)
18	33030001	33070000	8.46461e-05	0.000201333	0.376308	62	0.554388	0.339787	intergenic	LOC106508209(dist=323160),MDFIC(dist=196209)
18	33040001	33080000	8.47917e-05	0.000201333	0.375562	63	0.562239	0.348373	intergenic	LOC106508209(dist=333160),MDFIC(dist=186209)
13	166500001	166540000	0.000106007	0.000251522	0.375241	142	0.515248	0.236827	UTR5	ZPLD1(rna47418:c.424796_424401delins0)
15	39030001	39070000	0.000522176	0.00123746	0.374714	516	0.563617	0.328295	ncRNA_intronic	LOC106506202
1	128160001	128200000	0.000382105	0.000902935	0.373474	229	0.495064	0.234425	exonic	RFX7
1	125990001	126030000	0.000874212	0.0020612	0.372503	509	0.567297	0.312518	intergenic	AQP9(dist=30800),ALDH1A2(dist=8541)
1	112870001	112910000	0.000166343	0.000388916	0.368851	106	0.564301	0.328364	exonic	LOC100152102
8	52740001	52780000	0.000212201	0.000495937	0.368679	117	0.52055	0.338653	intergenic	LOC100738398(dist=1870278),FSTL5(dist=56656)
14	129610001	129650000	0.000155096	0.000360865	0.366744	85	0.49347	0.341498	intergenic	LOC102162193(dist=387632),LOC106506123(dist=737125)
1	16780001	16820000	0.000988773	0.00229968	0.366571	577	0.487651	0.227744	intergenic	LOC100737684(dist=84720),LOC100737874(dist=19520)
1	148500001	148540000	0.000567252	0.00131316	0.364542	407	0.590929	0.284047	intronic	SPRED1
13	166520001	166560000	9.76143e-05	0.000225453	0.363543	117	0.552252	0.305028	UTR5	ZPLD1(rna47418:c.424796_424401delins0)
1	148900001	148940000	0.000640514	0.00147734	0.362952	436	0.539353	0.229227	intergenic	TMCO5A(dist=66663),LOC102166341(dist=24227)
1	148490001	148530000	0.000645079	0.00147901	0.360358	415	0.580946	0.294708	exonic	SPRED1
3	41420001	41460000	0.0003207	0.000734204	0.359718	258	0.489132	0.19993	exonic	FAM173A,CCDC78,HAGHL,NARFL,MSLN,LOC100519473
1	153480001	153520000	0.000667504	0.00152358	0.358411	499	0.553547	0.257177	exonic	PGPEP1L
3	41500001	41540000	0.000412353	0.000938058	0.356961	286	0.502889	0.213253	ncRNA_exonic	LOC102164265,LOC100623342
3	41080001	41120000	0.000309874	0.000704405	0.356637	268	0.532953	0.205359	exonic	MRPL28,TMEM8A,NME4
15	132180001	132220000	0.000113835	0.000257878	0.355138	177	0.488934	0.342985	intergenic	LOC102167968(dist=259691),LOC102168192(dist=418544)
15	18850001	18890000	1.542e-05	3.491e-05	0.354865	12	0.543515	0.282061	intergenic	LOC100626154(dist=14628),LOC100525959(dist=81934)
3	41490001	41530000	0.00039908	0.000903093	0.354673	299	0.503557	0.196488	ncRNA_exonic	LOC102164265,LOC100623342
1	276000001	276040000	5.97914e-05	0.000135173	0.354251	45	0.642511	0.451628	intergenic	LOC106509228(dist=87568),SLC44A1(dist=150887)
3	41930001	41970000	0.00025722	0.000575451	0.349704	192	0.510008	0.227658	exonic	UBE2I
1	261380001	261420000	2.12712e-05	4.75779e-05	0.349613	20	0.644929	0.414762	intergenic	LOC102163669(dist=916548),TRNAV-UAC(dist=45668)
1	261350001	261390000	2.12712e-05	4.74326e-05	0.348285	19	0.659969	0.456835	intergenic	LOC102163669(dist=886548),TRNAV-UAC(dist=75668)
1	261360001	261400000	2.12712e-05	4.74326e-05	0.348285	19	0.659969	0.456835	intergenic	LOC102163669(dist=896548),TRNAV-UAC(dist=65668)
1	261370001	261410000	2.12712e-05	4.74326e-05	0.348285	19	0.659969	0.456835	intergenic	LOC102163669(dist=906548),TRNAV-UAC(dist=55668)
1	112850001	112890000	0.000732572	0.00162972	0.347263	360	0.53114	0.30416	exonic	LOC100152102
1	151710001	151750000	0.000235149	0.000520429	0.345018	150	0.487148	0.233857	intergenic	LOC106506797(dist=149035),LOC102166599(dist=10712)
2	58160001	58200000	9.82111e-05	0.000216297	0.34289	37	0.486306	0.312033	intergenic	LOC100514629(dist=76349),GATAD2A(dist=10083)
6	360001	400000	0.0013821	0.00304182	0.342594	707	0.590453	0.364548	exonic	SPIRE2,FANCA
6	370001	410000	0.00172704	0.0037956	0.341978	824	0.594825	0.388046	exonic	FANCA
3	43410001	43450000	0.000313168	0.000687456	0.341468	335	0.496567	0.166459	intronic	CENPP
1	275420001	275460000	0.000169323	0.000371018	0.340679	129	0.541584	0.220714	exonic	LOC100518052
1	212090001	212130000	9.02343e-06	1.97581e-05	0.340374	18	0.502987	0.188419	upstream	HIF1A
1	54280001	54320000	0.000229142	0.000500113	0.338963	295	0.499934	0.265356	intergenic	LOC102162951(dist=1320154),LOC106508869(dist=26475)
1	125950001	125990000	0.00159331	0.00347073	0.338121	938	0.576978	0.324629	exonic	AQP9
13	166510001	166550000	9.71799e-05	0.000209068	0.332711	126	0.544761	0.273923	UTR5	ZPLD1(rna47418:c.424796_424401delins0)
1	128170001	128210000	0.000513932	0.00110349	0.331863	290	0.500105	0.227934	exonic	RFX7
3	41100001	41140000	0.000292178	0.000625299	0.33044	250	0.532531	0.196327	exonic	TMEM8A,NME4,DECR2
1	112860001	112900000	0.000343843	0.00073458	0.329679	204	0.519888	0.263234	exonic	LOC100152102
1	275990001	276030000	0.000265328	0.000565609	0.328733	161	0.533039	0.269717	intergenic	LOC106509228(dist=77568),SLC44A1(dist=160887)
3	41130001	41170000	0.000196158	0.000417159	0.327696	162	0.527033	0.213678	exonic	DECR2,LOC102158542
15	105300001	105340000	1.22064e-05	2.59539e-05	0.327615	18	0.557253	0.164388	exonic	LOC100513955,LOC100514132
5	23440001	23480000	4.95523e-05	0.000105207	0.326981	26	0.531067	0.284499	intergenic	LOC106507502(dist=22321),RBMS2(dist=22183)
6	350001	390000	0.00125456	0.00266219	0.326748	649	0.596553	0.371357	exonic	SPIRE2,FANCA
3	73430001	73470000	0.000652943	0.00137835	0.324484	460	0.519833	0.191471	exonic	LOC106509787
15	102470001	102510000	0.000483282	0.00101509	0.322304	208	0.502121	0.299704	UTR5	CALCRL(rna53898:c.1412_1232delins0,rna53899:c.33731_33573delins0,rna53900:c.33731_33483delins0)
15	58790001	58830000	3.93002e-05	8.25081e-05	0.322102	114	0.506551	0.302802	intergenic	LOC102162238(dist=10967),LOC100156080(dist=388068)
3	73420001	73460000	0.000533742	0.0011194	0.321654	402	0.587732	0.24793	exonic	LOC106509787
3	43000001	43040000	0.000178687	0.000373778	0.320521	149	0.508366	0.204776	exonic	IARS,LOC106509721,LOC100739149
4	81270001	81310000	0.000109103	0.000227666	0.319461	109	0.609886	0.320586	intergenic	LOC102158436(dist=20915),LOC102158535(dist=36706)
3	41120001	41160000	0.000168365	0.000349791	0.317557	163	0.530254	0.189577	exonic	NME4,DECR2,LOC102158542
1	126000001	126040000	0.000939138	0.00194215	0.315553	503	0.546196	0.291761	exonic	ALDH1A2
1	153430001	153470000	0.000800177	0.00165417	0.315394	407	0.537955	0.282952	exonic	PGPEP1L
3	42400001	42440000	0.000222844	0.000460298	0.315038	228	0.522933	0.192947	exonic	BRICD5,PGP,E4F1,DNASE1L2,ECI1,ABCA3
3	43400001	43440000	0.000319603	0.000659342	0.3145	347	0.516769	0.178981	intronic	CENPP
6	380001	420000	0.00155185	0.00319562	0.313705	728	0.589565	0.376271	exonic	FANCA
6	310001	350000	0.00073588	0.00150957	0.312046	513	0.599849	0.280412	exonic	LOC100524199,SPIRE2
