# Supplementary material for: Identification of Body Size Determination Related Candidate Genes in Domestic Pig Using Genome-Wide Selection Signal Analysis
Source: Animals (Basel). 2022 Jul 19;12(14):1839. doi: 10.3390/ani12141839 (PMC9312078; doi:10.3390/ani12141839)
Supplement: Supplementary file 1 [file animals-12-01839-s001.zip › Table S3.xlsx]

## Sheet: GO
Table S3. Gene Ontology (CO) analysis of 187 candidate genes
Class	Definition	#Term	Database	ID	Input number	Background number	P-Value	Corrected P-Value	Input Gene Name
biological_process	The attachment of a cell, either to another cell or to an underlying substrate such as the extracellular matrix, via cell adhesion molecules.	cell adhesion	Gene Ontology	GO:0007155	5	478	0.000143162	0.0109042	CLDN9|MSLN|PAK2|CLDN6|OMD
biological_process	The attachment of one cell to another cell via adhesion molecules that do not require the presence of calcium for the interaction.	calcium-independent cell-cell adhesion via plasma membrane cell-adhesion molecules	Gene Ontology	GO:0016338	2	21	0.000265147	0.0173103	CLDN9|CLDN6
biological_process	Any process that results in a change in state or activity of a cell (in terms of movement, secretion, enzyme production, gene expression, etc.) as a result of a dexamethasone stimulus.	cellular response to dexamethasone stimulus	Gene Ontology	GO:0071549	2	31	0.000549706	0.0299152	MSTN|ASS1
biological_process	Any process that modulates the frequency, rate or extent of cell differentiation, the process in which relatively unspecialized cells acquire specialized structural and functional features.	regulation of cell differentiation	Gene Ontology	GO:0045595	2	34	0.0006546	0.0299152	TBX19|LTBP4
biological_process	The process of introducing a phosphate group on to a protein.	protein phosphorylation	Gene Ontology	GO:0006468	4	451	0.00128136	0.0507957	PDPK1|ADCK4|PAK2|PKMYT1
biological_process	A multi-organism process in which a virus is a participant. The other participant is the host. Includes infection of a host cell, replication of the viral genome, and assembly of progeny virus particles. In some cases the viral genetic material may integrate into the host genome and only subsequently, under particular circumstances, 'complete' its life cycle.	viral process	Gene Ontology	GO:0016032	4	456	0.0013338	0.0507957	TCEB2|PAK2|KCTD5|ATP6V0C
biological_process	The aggregation, arrangement and bonding together of a set of components to form a tight junction, an occluding cell-cell junction that is composed of a branching network of sealing strands that completely encircles the apical end of each cell in an epithelial sheet.	bicellular tight junction assembly	Gene Ontology	GO:0070830	2	59	0.00187033	0.061053	CLDN9|CLDN6
biological_process	Any process that stops, prevents, or reduces the frequency, rate or extent of any TGF-beta receptor signaling pathway.	negative regulation of transforming growth factor beta receptor signaling pathway	Gene Ontology	GO:0030512	2	74	0.00288415	0.0683844	PDPK1|ASPN
biological_process	The process that occurs after viral attachment by which a virus, or viral nucleic acid, breaches the plasma membrane or cell envelope and enters the host cell. The process ends when the viral nucleic acid is released into the host cell cytoplasm.	viral entry into host cell	Gene Ontology	GO:0046718	2	89	0.00410333	0.0683844	CLDN9|CLDN6
biological_process	A series of molecular signals initiated by the binding of an extracellular ligand to a transforming growth factor beta receptor on the surface of a target cell, and ending with regulation of a downstream cellular process, e.g. transcription.	transforming growth factor beta receptor signaling pathway	Gene Ontology	GO:0007179	2	96	0.00474078	0.0683844	MSTN|LTBP4
biological_process	The process whose specific outcome is the progression of a dorsal root ganglion over time, from its formation to the mature structure.	dorsal root ganglion development	Gene Ontology	GO:1990791	1	5	0.00624601	0.0683844	TUBB3
biological_process	The orderly movement of an epithelial cell from one site to another, often during the development of a multicellular organism.	epithelial cell migration	Gene Ontology	GO:0010631	1	5	0.00624601	0.0683844	PAK2
biological_process	The process in which a signal is passed on to downstream components within the cell, which become activated themselves to further propagate the signal and finally trigger a change in the function or state of the cell. less	intracellular signal transduction	Gene Ontology	GO:0035556	3	369	0.00687939	0.0683844	MC1R|PAK2|PDPK1
biological_process	Any process that stops, prevents or reduces the frequency, rate or extent of leukocyte cell-cell adhesion.	negative regulation of leukocyte cell-cell adhesion	Gene Ontology	GO:1903038	1	6	0.00728331	0.0683844	ASS1
biological_process	The chemical reactions and pathways involving aspartate, the anion derived from aspartic acid, 2-aminobutanedioic acid.	aspartate metabolic process	Gene Ontology	GO:0006531	1	6	0.00728331	0.0683844	ASS1
biological_process	Any process that stops, prevents, or reduces the frequency, rate, or extent of a type 2 immune response.	negative regulation of type 2 immune response	Gene Ontology	GO:0002829	1	6	0.00728331	0.0683844	STAT6
biological_process	The process resulting in the release of a polypeptide chain from the ribosome, usually in response to a termination codon (UAA, UAG, or UGA in the universal genetic code). less	translational termination	Gene Ontology	GO:0006415	1	6	0.00728331	0.0683844	ERF
biological_process	The intramolecular conversion of uridine to pseudouridine during ribosome biogenesis where the enzyme specifies the site that becomes pseudouridylated without using a guide RNA. less	enzyme-directed rRNA pseudouridine synthesis	Gene Ontology	GO:0000455	1	6	0.00728331	0.0683844	RPUSD1
biological_process	The regulated release of growth hormone from secretory granules into the blood.	growth hormone secretion	Gene Ontology	GO:0030252	1	6	0.00728331	0.0683844	LTBP4
biological_process	The chemical reactions and pathways resulting in the breakdown of N-acetylneuraminate, the anion of 5-(acetylamino)-3,5-dideoxy-D-glycero-D-galacto-non-3-ulosonic acid. less	N-acetylneuraminate catabolic process	Gene Ontology	GO:0019262	1	6	0.00728331	0.0683844	AMDHD2
biological_process	Any process that modulates the frequency, rate or extent of translational termination.	regulation of translational termination	Gene Ontology	GO:0006449	1	7	0.00831955	0.0683844	ERF
biological_process	The formation of an apical junction, a functional unit located near the cell apex at the points of contact between epithelial cells composed of the tight junction, the zonula adherens junction and the desmosomes, by the aggregation, arrangement and bonding together of its constituents. less	apical junction assembly	Gene Ontology	GO:0043297	1	7	0.00831955	0.0683844	PAK2
biological_process	Any process that increases the frequency, rate or extent of phospholipase activity, the hydrolysis of a phospholipid.	positive regulation of phospholipase activity	Gene Ontology	GO:0010518	1	7	0.00831955	0.0683844	PDPK1
biological_process	A process, occurring in skeletal muscle, that is characterized by a decrease in protein content, fiber diameter, force production and fatigue resistance in response to different conditions such as starvation, aging and disuse. less	skeletal muscle atrophy	Gene Ontology	GO:0014732	1	7	0.00831955	0.0683844	MSTN
biological_process	Any process that results in a change in state or activity of a cell (in terms of movement, secretion, enzyme production, gene expression, etc.) as a result of a laminar fluid shear stress stimulus. Laminar fluid flow is the force acting on an object in a system where the fluid is moving across a solid surface in parallel layers. less	cellular response to laminar fluid shear stress	Gene Ontology	GO:0071499	1	7	0.00831955	0.0683844	ASS1
biological_process	Progression through the phases of the mitotic cell cycle, the most common eukaryotic cell cycle, which canonically comprises four successive phases called G1, S, G2, and M and includes replication of the genome and the subsequent segregation of chromosomes into daughter cells. In some variant cell cycles nuclear replication or nuclear division may not be followed by cell division, or G1 and G2 ph…	mitotic cell cycle	Gene Ontology	GO:0000278	2	134	0.00893057	0.0683844	TUBB3|PKMYT1
biological_process	The multiplication or reproduction of mammary gland epithelial cells, resulting in the expansion of a cell population. Mammary gland epithelial cells make up the covering of surfaces of the mammary gland. The mammary gland is a large compound sebaceous gland that in female mammals is modified to secrete milk. less	mammary gland epithelial cell proliferation	Gene Ontology	GO:0033598	1	8	0.00935473	0.0683844	STAT6
biological_process	Any process that results in a change in state or activity of a cell or an organism (in terms of movement, secretion, enzyme production, gene expression, etc.) as a result of a gravitational stimulus. less	response to gravity	Gene Ontology	GO:0009629	1	8	0.00935473	0.0683844	MSTN
biological_process	The modification of peptidyl-histidine to 2'-(3-carboxamido-3-(trimethylammonio)propyl)-L-histidine, known as diphthamide, found in translation elongation factor EF-2. The process occurs in eukaryotes and archaea but not eubacteria. less	peptidyl-diphthamide biosynthetic process from peptidyl-histidine	Gene Ontology	GO:0017183	1	8	0.00935473	0.0683844	DPH6
biological_process	Any process that results in a change in state or activity of a cell or an organism (in terms of movement, secretion, enzyme production, gene expression, etc.) as a result of detection of, or exposure to, a hyperosmotic environment, i.e. an environment with a higher concentration of solutes than the organism or cell. less	hyperosmotic response	Gene Ontology	GO:0006972	1	8	0.00935473	0.0683844	PDPK1
biological_process	The progression of the diaphragm over time from its initial formation to the mature structure. The diaphragm is a skeletal muscle that is responsible for contraction and expansion of the lungs. less	diaphragm development	Gene Ontology	GO:0060539	1	9	0.0103889	0.0683844	ASS1
biological_process	Any process that activates or increases the frequency, rate or extent of DNA-directed DNA polymerase activity.	positive regulation of DNA-directed DNA polymerase activity	Gene Ontology	GO:1900264	1	9	0.0103889	0.0683844	CHTF18
biological_process	The process whose specific outcome is the progression of the midgut over time, from its formation to the mature structure. The midgut is the middle part of the alimentary canal from the stomach, or entrance of the bile duct, to, or including, the large intestine. less	midgut development	Gene Ontology	GO:0007494	1	10	0.0114219	0.0683844	ASS1
biological_process	Any process that increases the frequency, rate, or extent of a series of reactions, mediated by the intracellular serine/threonine kinase protein kinase C, which occurs as a result of a single trigger reaction or compound. less	positive regulation of protein kinase C signaling	Gene Ontology	GO:0090037	1	10	0.0114219	0.0683844	MC1R
biological_process	Any process that modulates the frequency, rate, or extent of mast cell degranulation.	regulation of mast cell degranulation	Gene Ontology	GO:0043304	1	10	0.0114219	0.0683844	PDPK1
biological_process	Any process that activates or increases the frequency, rate or extent of mitochondrial outer membrane permeabilization involved in apoptotic signaling pathway. less	positive regulation of mitochondrial outer membrane permeabilization involved in apoptotic signaling pathway	Gene Ontology	GO:1901030	1	10	0.0114219	0.0683844	ZNF205
biological_process	A process that results in a change in state or activity of a cell (in terms of movement, secretion, enzyme production, gene expression, etc.) as a result of a brain-derived neurotrophic factor stimulus. less	cellular response to brain-derived neurotrophic factor stimulus	Gene Ontology	GO:1990416	1	10	0.0114219	0.0683844	PDPK1
biological_process	A series of molecular events initiated by the binding of a netrin protein to a receptor on the surface of the target cell, and ending with regulation of a downstream cellular process, e.g. transcription. Netrins can act as chemoattractant signals for some cells and chemorepellent signals for others. Netrins also have roles outside of cell and axon guidance. less	netrin-activated signaling pathway	Gene Ontology	GO:0038007	1	10	0.0114219	0.0683844	TUBB3
biological_process	The chemical reactions and pathways resulting in the formation of an inositol phosphate, 1,2,3,4,5,6-cyclohexanehexol, with one or more phosphate groups attached. less	inositol phosphate biosynthetic process	Gene Ontology	GO:0032958	1	11	0.012454	0.0683844	ITPKC
biological_process	Any process that increases the rate, frequency, or extent of protein kinase A signaling. PKA signaling is the series of reactions, mediated by the intracellular serine/threonine kinase protein kinase A, which occurs as a result of a single trigger reaction or compound. less	positive regulation of protein kinase A signaling	Gene Ontology	GO:0010739	1	11	0.012454	0.0683844	MC1R
biological_process	The chemical reactions and pathways resulting in the formation of UDP-N-acetylglucosamine, a substance composed of N-acetylglucosamine, a common structural unit of oligosaccharides, in glycosidic linkage with uridine diphosphate. less	UDP-N-acetylglucosamine biosynthetic process	Gene Ontology	GO:0006048	1	11	0.012454	0.0683844	AMDHD2
biological_process	The sequence of reactions by which arginine is synthesized from ornithine, then cleaved to yield urea and regenerate ornithine. The overall reaction equation is NH3 + CO2 + aspartate + 3 ATP + 2 H2O = urea + fumarate + 2 ADP + 2 phosphate + AMP + diphosphate. less	urea cycle	Gene Ontology	GO:0000050	1	11	0.012454	0.0683844	ASS1
biological_process	A DNA repair process that is initiated by an endonuclease that introduces a single-strand incision immediately 5' of a UV-induced damage site. UV-damage excision repair acts on both cyclobutane pyrimidine dimers (CPDs) and pyrimidine-pyrimidone 6-4 photoproducts (6-4PPs). less	UV-damage excision repair	Gene Ontology	GO:0070914	1	11	0.012454	0.0683844	MC1R
biological_process	The phosphorylation of peptidyl-serine to form peptidyl-O-phospho-L-serine.	peptidyl-serine phosphorylation	Gene Ontology	GO:0018105	2	161	0.0126188	0.0683844	PDPK1|PAK2
biological_process	The chemical reactions and pathways resulting in the breakdown of keratan sulfate, a glycosaminoglycan with repeat units consisting of beta-1,4-linked D-galactopyranosyl-beta-(1,4)-N-acetyl-D-glucosamine 6-sulfate and with variable amounts of fucose, sialic acid and mannose units; keratan sulfate chains are covalently linked by a glycosidic attachment through the trisaccharide galactosyl-galactos…	keratan sulfate catabolic process	Gene Ontology	GO:0042340	1	12	0.0134849	0.0683844	OMD
biological_process	Any process that modulates the frequency, rate or extent of the hydrolysis of a peptide bond or bonds within a protein.	regulation of proteolysis	Gene Ontology	GO:0030162	1	12	0.0134849	0.0683844	LTBP4
biological_process	The process whose specific outcome is the progression of a type B pancreatic cell over time, from its formation to the mature structure. A type B pancreatic cell is a cell located towards center of the islets of Langerhans that secretes insulin. less	type B pancreatic cell development	Gene Ontology	GO:0003323	1	12	0.0134849	0.0683844	PDPK1
biological_process	Any process which detects an amino-acid acetylated tRNA is charged with the correct amino acid, or removes incorrect amino acids from a charged tRNA. This process can be performed by tRNA synthases, or by subsequent reactions after tRNA aminoacylation. less	aminoacyl-tRNA metabolism involved in translational fidelity	Gene Ontology	GO:0106074	1	12	0.0134849	0.0683844	IARS
biological_process	Any process that modulates the frequency, rate or extent of cell proliferation.	regulation of cell population proliferation	Gene Ontology	GO:0042127	2	169	0.0138193	0.0683844	TBX19|STAT6
biological_process	The chemical reactions and pathways resulting in the formation of melanins, pigments largely of animal origin. High molecular weight polymers of indole quinone, they are irregular polymeric structures and are divided into three groups: allomelanins in the plant kingdom and eumelanins and phaeomelanins in the animal kingdom. less	melanin biosynthetic process	Gene Ontology	GO:0042438	1	13	0.0145149	0.0683844	MC1R
biological_process	Any process in which an organism or cell protects itself from ultraviolet radiation (UV), which may also result in resistance to repeated exposure to UV. less	UV protection	Gene Ontology	GO:0009650	1	13	0.0145149	0.0683844	MC1R
biological_process	Any process that stops, prevents, or reduces the frequency, rate or extent of kinase activity, the catalysis of the transfer of a phosphate group, usually from ATP, to a substrate molecule. less	negative regulation of kinase activity	Gene Ontology	GO:0033673	1	13	0.0145149	0.0683844	MSTN
biological_process	The series of events required for an organism to receive a gustatory stimulus, convert it to a molecular signal, and recognize and characterize the signal. Gustation involves the direct detection of chemical composition, usually through contact with chemoreceptor cells. This is a neurological process. less	sensory perception of taste	Gene Ontology	GO:0050909	1	14	0.0155437	0.069642	GNG13
biological_process	The process in which STAT proteins (Signal Transducers and Activators of Transcription) are activated by members of the JAK (janus activated kinase) family of tyrosine kinases, following the binding of physiological ligands to the growth hormone receptor. Once activated, STATs dimerize and translocate to the nucleus and modulate the expression of target genes. less	growth hormone receptor signaling pathway via JAK-STAT	Gene Ontology	GO:0060397	1	14	0.0155437	0.069642	STAT6
biological_process	Any process that results in a change in state or activity of a cell or an organism (in terms of movement, secretion, enzyme production, gene expression, etc.) as a result of a growth hormone stimulus. Growth hormone is a peptide hormone that binds to the growth hormone receptor and stimulates growth. less	response to growth hormone	Gene Ontology	GO:0060416	1	14	0.0155437	0.069642	ASS1
biological_process	A series of reactions, mediated by the intracellular serine/threonine kinase protein kinase C, which occurs as a result of a single trigger reaction or compound. less	protein kinase C signaling	Gene Ontology	GO:0070528	1	15	0.0165716	0.0701222	PRSS33
biological_process	Any process that stops, prevents, or reduces the frequency, rate, or extent of toll-like receptor signaling pathway.	negative regulation of toll-like receptor signaling pathway	Gene Ontology	GO:0034122	1	15	0.0165716	0.0701222	PDPK1
biological_process	The chemical reactions and pathways resulting in the formation of ubiquinone, a lipid-soluble electron-transporting coenzyme.	ubiquinone biosynthetic process	Gene Ontology	GO:0006744	1	16	0.0175983	0.071172	ADCK4
biological_process	Any process that activates or increases the frequency, rate or extent of vascular endothelial cell proliferation.	positive regulation of vascular endothelial cell proliferation	Gene Ontology	GO:1905564	1	16	0.0175983	0.071172	PDPK1
biological_process	The directed movement of a vesicle along a microtubule, mediated by motor proteins. This process begins with the attachment of a vesicle to a microtubule, and ends when the vesicle reaches its final destination. less	vesicle transport along microtubule	Gene Ontology	GO:0047496	1	17	0.0186241	0.0733724	CCDC64B
biological_process	Any process that activates or increases the frequency, rate or extent of sprouting angiogenesis.	positive regulation of sprouting angiogenesis	Gene Ontology	GO:1903672	1	18	0.0196488	0.0754578	PDPK1
biological_process	Any process that increases the rate, frequency or extent of macrophage chemotaxis. Macrophage chemotaxis is the movement of a macrophage in response to an external stimulus. less	positive regulation of macrophage chemotaxis	Gene Ontology	GO:0010759	1	19	0.0206724	0.0761878	MSTN
biological_process	Any process that stops, prevents, or reduces the frequency, rate or extent of ossification, the formation of bone or of a bony substance or the conversion of fibrous tissue or of cartilage into bone or a bony substance. less	negative regulation of ossification	Gene Ontology	GO:0030279	1	19	0.0206724	0.0761878	KREMEN2
biological_process	Any process that modulates the frequency, rate or extent of the chemical reactions and pathways within a cell or an organism.	regulation of metabolic process	Gene Ontology	GO:0019222	1	20	0.021695	0.0774579	MC1R
biological_process	Any process that modulates the frequency, rate or extent of bone mineralization.	regulation of bone mineralization	Gene Ontology	GO:0030500	1	20	0.021695	0.0774579	OMD
biological_process	Any process that decreases the rate or extent of cardiac cell apoptotic process, a form of programmed cell death induced by external or internal signals that trigger the activity of proteolytic caspases whose actions dismantle a cardiac muscle cell and result in its death. less	negative regulation of cardiac muscle cell apoptotic process	Gene Ontology	GO:0010667	1	21	0.0227166	0.0786475	PDPK1
biological_process	Any process that results in a change in state or activity of a cell or an organism (in terms of movement, secretion, enzyme production, gene expression, etc.) as a result of a muscle activity stimulus. less	response to muscle activity	Gene Ontology	GO:0014850	1	21	0.0227166	0.0786475	MSTN
biological_process	The cellular homeostatic process that preserves a muscle cell in a stable functional or structural state.	muscle cell cellular homeostasis	Gene Ontology	GO:0046716	1	21	0.0227166	0.0786475	MSTN
biological_process	A biological process represents a specific objective that the organism is genetically programmed to achieve. Biological processes are often described by their outcome or ending state, e.g., the biological process of cell division results in the creation of two daughter cells (a divided cell) from a single parent cell. A biological process is accomplished by a particular set of molecular functions…	biological_process	Gene Ontology	GO:0008150	3	594	0.0242832	0.0808125	SFT2D2|FLYWCH2|RPUSD1
biological_process	Any process that stops, prevents, or reduces the frequency, rate or extent of myoblast differentiation. A myoblast is a mononucleate cell type that, by fusion with other myoblasts, gives rise to the myotubes that eventually develop into skeletal muscle fibers.	negative regulation of myoblast differentiation	Gene Ontology	GO:0045662	1	23	0.0247566	0.0808125	MSTN
biological_process	Any process that modulates the frequency, rate or extent of mitosis.	regulation of mitotic nuclear division	Gene Ontology	GO:0007088	1	23	0.0247566	0.0808125	PKMYT1
biological_process	A series of molecular signals initiated by the binding of an extracellular ligand to a transforming growth factor beta receptor on the surface of a target cell, and ending with regulation of a downstream cellular process, e.g. transcription. less	regulation of transforming growth factor beta receptor signaling pathway	Gene Ontology	GO:0017015	1	23	0.0247566	0.0808125	LTBP4
biological_process	The process whose specific outcome is the progression of the pancreas over time, from its formation to the mature structure. The pancreas is an endoderm derived structure that produces precursors of digestive enzymes and blood glucose regulating enzymes. less	pancreas development	Gene Ontology	GO:0031016	1	24	0.025775	0.0829519	MSLN
biological_process	Any process that increases the rate, frequency or extent of the formation of a lamellipodium, a thin sheetlike extension of the surface of a migrating cell. less	positive regulation of lamellipodium assembly	Gene Ontology	GO:0010592	1	25	0.0267924	0.0850286	MSTN
biological_process	The progression of biochemical and morphological phases and events that occur in a cell during successive cell replication or nuclear replication events. Canonically, the cell cycle comprises the replication and segregation of genetic material followed by the division of the cell, but in endocycles or syncytial cells nuclear replication or nuclear division may not be followed by cell division. le…	cell cycle	Gene Ontology	GO:0007049	2	245	0.0274863	0.0852926	PAK2|CHTF18
biological_process	Any process that results in a change in state or activity of a cell (in terms of movement, secretion, enzyme production, gene expression, etc.) as a result of a glucagon stimulus. less	cellular response to glucagon stimulus	Gene Ontology	GO:0071377	1	26	0.0278088	0.0852926	ASS1
biological_process	The accumulation of pigment in an organism, tissue or cell, either by increased deposition or by increased number of cells.	pigmentation	Gene Ontology	GO:0043473	1	26	0.0278088	0.0852926	MC1R
biological_process	Any process that results in a change in state or activity of a cell or an organism (in terms of movement, secretion, enzyme production, gene expression, etc.) as a result of an electrical stimulus. less	response to electrical stimulus	Gene Ontology	GO:0051602	1	26	0.0278088	0.0852926	MSTN
biological_process	The progression of the pituitary gland over time from its initial formation until its mature state. The pituitary gland is an endocrine gland that secretes hormones that regulate many other glands. less	pituitary gland development	Gene Ontology	GO:0021983	1	27	0.0288241	0.0866619	TBX19
biological_process	The aggregation and bonding together of a set of components to form a focal adhesion, a complex of intracellular signaling and structural proteins that provides a structural link between the internal actin cytoskeleton and the ECM, and also function as a locus of signal transduction activity. less	focal adhesion assembly	Gene Ontology	GO:0048041	1	27	0.0288241	0.0866619	PDPK1
biological_process	The chemical reactions and pathways resulting in the formation of keratan sulfate, a glycosaminoglycan with repeat units consisting of beta-1,4-linked D-galactopyranosyl-beta-(1,4)-N-acetyl-D-glucosamine 6-sulfate and with variable amounts of fucose, sialic acid and mannose units; keratan sulfate chains are covalently linked by a glycosidic attachment through the trisaccharide galactosyl-galactos…	keratan sulfate biosynthetic process	Gene Ontology	GO:0018146	1	28	0.0298384	0.0874112	OMD
biological_process	The addition of a methyl group to a protein amino acid. A methyl group is derived from methane by the removal of a hydrogen atom.	protein methylation	Gene Ontology	GO:0006479	1	28	0.0298384	0.0874112	ERF
biological_process	Any process that reduces the pH of the phagosome, measured by the concentration of the hydrogen ion.	phagosome acidification	Gene Ontology	GO:0090383	1	28	0.0298384	0.0874112	ATP6V0C
biological_process	Any process that activates or increases the frequency, rate or extent of viral genome replication.	positive regulation of viral genome replication	Gene Ontology	GO:0045070	1	28	0.0298384	0.0874112	PAK2
biological_process	Any process that activates or increases the frequency, rate or extent of the release into the cytosolic compartment of calcium ions sequestered in the endoplasmic reticulum or mitochondria. less	positive regulation of release of sequestered calcium ion into cytosol	Gene Ontology	GO:0051281	1	29	0.0308517	0.0886742	PDPK1
biological_process	Any process that modulates the frequency, rate or extent of cell motility.	regulation of cell motility	Gene Ontology	GO:2000145	1	29	0.0308517	0.0886742	PAK2
biological_process	The process in which a signal is passed on to downstream components within the cell through the I-kappaB-kinase (IKK)-dependent activation of NF-kappaB. The cascade begins with activation of a trimeric IKK complex (consisting of catalytic kinase subunits IKKalpha and/or IKKbeta, and the regulatory scaffold protein NEMO) and ends with the regulation of transcription of target genes by NF-kappaB. I…	regulation of I-kappaB kinase/NF-kappaB signaling	Gene Ontology	GO:0043122	1	29	0.0308517	0.0886742	PDPK1
biological_process	The formation of nucleosomes containing the histone H3 variant CENP-A to form centromeric chromatin. This specialised chromatin occurs at centromeric region in point centromeres, and the central core in modular centromeres. less	CENP-A containing nucleosome assembly	Gene Ontology	GO:0034080	1	30	0.0318639	0.0904459	CENPP
biological_process	Any process that activates or increases the rate or extent of progression through the mitotic cell cycle.	positive regulation of mitotic cell cycle	Gene Ontology	GO:0045931	1	31	0.0328751	0.0905055	PAK2
biological_process	Any process that stops, prevents or reduces the frequency, rate or extent of endothelial cell apoptotic process.	negative regulation of endothelial cell apoptotic process	Gene Ontology	GO:2000352	1	31	0.0328751	0.0905055	PDPK1
biological_process	Any process in which STAT proteins (Signal Transducers and Activators of Transcription) and JAK (Janus Activated Kinase) proteins convey a signal to trigger a change in the activity or state of a cell. The receptor signaling pathway via JAK-STAT begins with activation of a receptor and proceeeds through STAT protein activation by members of the JAK family of tyrosine kinases. STAT proteins dimeri…	receptor signaling pathway via JAK-STAT	Gene Ontology	GO:0007259	1	31	0.0328751	0.0905055	STAT6
biological_process	Any process that results in a change in state or activity of a cell or an organism (in terms of movement, secretion, enzyme production, gene expression, etc.) as a result of a zinc ion stimulus. less	response to zinc ion	Gene Ontology	GO:0010043	1	31	0.0328751	0.0905055	ASS1
biological_process	Any process that results in a change in state or activity of a cell or an organism (in terms of movement, secretion, enzyme production, gene expression, etc.) as a result of a testosterone stimulus. less	response to testosterone	Gene Ontology	GO:0033574	1	31	0.0328751	0.0905055	MSTN
biological_process	Any process that initiates the activity of the inactive enzyme protein kinase B.	activation of protein kinase B activity	Gene Ontology	GO:0032148	1	32	0.0338852	0.0905588	PDPK1
biological_process	The process that gives rise to the mesoderm. This process pertains to the initial formation of the structure from unspecified parts.	mesoderm formation	Gene Ontology	GO:0001707	1	32	0.0338852	0.0905588	TBX19
biological_process	A system for the correction of errors in which an incorrect base, which cannot form hydrogen bonds with the corresponding base in the parent strand, is incorporated into the daughter strand. The mismatch repair system promotes genomic fidelity by repairing base-base mismatches, insertion-deletion loops and heterologies generated during DNA replication and recombination. less	mismatch repair	Gene Ontology	GO:0006298	1	32	0.0338852	0.0905588	PMS1
biological_process	Any process that stops, prevents, or reduces the frequency, rate or extent of insulin receptor signaling.	negative regulation of insulin receptor signaling pathway	Gene Ontology	GO:0046627	1	32	0.0338852	0.0905588	MSTN
biological_process	Any cellular process that depends upon or alters the microtubule cytoskeleton, that part of the cytoskeleton comprising microtubules and their associated proteins. less	microtubule-based process	Gene Ontology	GO:0007017	1	32	0.0338852	0.0905588	TUBB3
biological_process	The process whose specific outcome is the progression of a limb over time, from its formation to the mature structure. A limb is an appendage of an animal used for locomotion or grasping. Examples include legs, arms or some types of fin. less	limb development	Gene Ontology	GO:0060173	1	33	0.0348944	0.0915015	KREMEN2
biological_process	The process involved in the specification of cell identity. Once specification has taken place, a cell will be committed to differentiate down a specific pathway if left in its normal environment. less	cell fate specification	Gene Ontology	GO:0001708	1	33	0.0348944	0.0915015	TBX19
biological_process	Any process that results in a change in state or activity of a cell or an organism (in terms of movement, secretion, enzyme production, gene expression, etc.) as a result of a drug stimulus. A drug is a substance used in the diagnosis, treatment or prevention of a disease. less	response to drug	Gene Ontology	GO:0042493	2	280	0.0350389	0.0915015	PMS1|ASS1
biological_process	The directed movement of transferrin into, out of or within a cell, or between cells, by means of some agent such as a transporter or pore.	transferrin transport	Gene Ontology	GO:0033572	1	36	0.0379156	0.0957317	ATP6V0C
biological_process	Any process that activates or increases the frequency, rate or extent of Wnt signal transduction.	positive regulation of Wnt signaling pathway	Gene Ontology	GO:0030177	1	36	0.0379156	0.0957317	ATP6V0C
biological_process	An acute inflammatory response that involves non-antibody proteins whose concentrations in the plasma increase in response to infection or injury of homeothermic animals. less	acute-phase response	Gene Ontology	GO:0006953	1	36	0.0379156	0.0957317	ASS1
biological_process	The synthesis of aminoacyl tRNA by the formation of an ester bond between the 3'-hydroxyl group of the most 3' adenosine of the tRNA and the alpha carboxylic acid group of an amino acid, to be used in ribosome-mediated polypeptide synthesis. less	tRNA aminoacylation for protein translation	Gene Ontology	GO:0006418	1	37	0.0389207	0.0971953	IARS
biological_process	Any process that activates or increases the frequency, rate or extent of the division of the cytoplasm of a cell, and its separation into two daughter cells. less	positive regulation of cytokinesis	Gene Ontology	GO:0032467	1	38	0.0399247	0.0991607	PAK2
biological_process	A process that is carried out at the cellular level which results in the assembly, arrangement of constituent parts, or disassembly of a prolongation or process extending from a cell, e.g. a flagellum or axon. less	cell projection organization	Gene Ontology	GO:0030030	1	39	0.0409277	0.099489	PAK2
biological_process	Any process that activates or increases the frequency, rate or extent of the migration of the endothelial cells of blood vessels.	positive regulation of blood vessel endothelial cell migration	Gene Ontology	GO:0043536	1	39	0.0409277	0.099489	PDPK1
biological_process	The developmental process in which the heart is generated and organized. The heart is a hollow, muscular organ, which, by contracting rhythmically, keeps up the circulation of the blood. less	heart morphogenesis	Gene Ontology	GO:0003007	1	39	0.0409277	0.099489	TBX19
biological_process	Any process that activates or increases the frequency, rate or extent of the chemical reactions and pathways resulting in the formation of nitric oxide. less	positive regulation of nitric oxide biosynthetic process	Gene Ontology	GO:0045429	1	39	0.0409277	0.099489	ASS1
biological_process	Any process that results in a change in state or activity of a cell or an organism (in terms of movement, secretion, enzyme production, gene expression, etc.) as a result of a heat stimulus, a temperature stimulus above the optimal temperature for that organism. less	response to heat	Gene Ontology	GO:0009408	1	41	0.0429306	0.103259	MSTN
biological_process	Any process that results in a change in state or activity of a cell (in terms of movement, secretion, enzyme production, gene expression, etc.) as a result of an epidermal growth factor stimulus. less	cellular response to epidermal growth factor stimulus	Gene Ontology	GO:0071364	1	43	0.0449294	0.106387	PDPK1
biological_process	The formation of mesodermal clusters that are arranged segmentally along the anterior posterior axis of an embryo.	somitogenesis	Gene Ontology	GO:0001756	1	44	0.0459273	0.107635	TBX19
biological_process	A series of molecular signals in which a signal is conveyed from the cell surface to trigger the apoptotic death of a cell. The pathway starts with either a ligand binding to a cell surface receptor, or a ligand being withdrawn from a cell surface receptor (e.g. in the case of signaling by dependence receptors), and ends when the execution phase of apoptosis is triggered. less	extrinsic apoptotic signaling pathway	Gene Ontology	GO:0097191	1	44	0.0459273	0.107635	PDPK1
biological_process	The deposition of hydroxyapatite, a form of calcium phosphate with the formula Ca10(PO4)6(OH)2, in bone tissue.	bone mineralization	Gene Ontology	GO:0030282	1	45	0.0469241	0.10941	ASPN
biological_process	Any process that modulates the frequency, rate or extent of cilium assembly.	regulation of cilium assembly	Gene Ontology	GO:1902017	1	46	0.04792	0.110603	TBC1D24
biological_process	Any process that stops, prevents, or reduces the frequency, rate or extent of protein kinase B signaling, a series of reactions mediated by the intracellular serine/threonine kinase protein kinase B. less	negative regulation of protein kinase B signaling	Gene Ontology	GO:0051898	1	46	0.04792	0.110603	MSTN
biological_process	The chemical reactions and pathways involving inositol phosphate, 1,2,3,4,5,6-cyclohexanehexol, with one or more phosphate groups attached.	inositol phosphate metabolic process	Gene Ontology	GO:0043647	1	47	0.0489148	0.112332	ITPKC
biological_process	Any process that results in a change in state or activity of a cell or an organism (in terms of movement, secretion, enzyme production, gene expression, etc.) as a result of a peptide hormone stimulus. A peptide hormone is any of a class of peptides that are secreted into the blood stream and have endocrine functions in living animals. less	response to peptide hormone	Gene Ontology	GO:0043434	1	48	0.0499086	0.112826	STAT6
biological_process	Any process that increases the rate, frequency or extent of pathway-restricted SMAD protein phosphorylation. Pathway-restricted SMAD proteins and common-partner SMAD proteins are involved in the transforming growth factor beta receptor signaling pathways. less	positive regulation of pathway-restricted SMAD protein phosphorylation	Gene Ontology	GO:0010862	1	48	0.0499086	0.112826	MSTN
biological_process	The process of covalently altering one or more amino acids in a protein after the protein has been completely translated and released from the ribosome. less	post-translational protein modification	Gene Ontology	GO:0043687	2	342	0.0501173	0.112826	TCEB2|MSLN
biological_process	Any process that stops, prevents, or reduces the frequency, rate, or extent of tumor necrosis factor production.	negative regulation of tumor necrosis factor production	Gene Ontology	GO:0032720	1	49	0.0509014	0.11347	MC1R
biological_process	Any process that decreases the rate or frequency of phosphatase activity. Phosphatases catalyze the hydrolysis of phosphoric monoesters, releasing inorganic phosphate. less	negative regulation of phosphatase activity	Gene Ontology	GO:0010923	1	50	0.0518932	0.11347	PKMYT1
biological_process	A series of molecular signals initiated by binding of a ligand to the tyrosine kinase receptor EGFR (ERBB1) on the surface of a cell. The pathway ends with regulation of a downstream cellular process, e.g. transcription. less	epidermal growth factor receptor signaling pathway	Gene Ontology	GO:0007173	1	50	0.0518932	0.11347	PDPK1
biological_process	Any process that results in a change in state or activity of a cell (in terms of movement, secretion, enzyme production, gene expression, etc.) as a result of an amino acid stimulus. An amino acid is a carboxylic acids containing one or more amino groups. less	cellular response to amino acid stimulus	Gene Ontology	GO:0071230	1	51	0.052884	0.115086	ASS1
biological_process	Any process that activates or increases the frequency, rate, or extent of type I interferon production. Type I interferons include the interferon-alpha, beta, delta, episilon, zeta, kappa, tau, and omega gene families. less	positive regulation of type I interferon production	Gene Ontology	GO:0032481	1	52	0.0538738	0.11554	STAT6
biological_process	The series of events required for an organism to receive a painful stimulus, convert it to a molecular signal, and recognize and characterize the signal. Pain is medically defined as the physical sensation of discomfort or distress caused by injury or illness, so can hence be described as a harmful stimulus which signals current (or impending) tissue damage. Pain may come from extremes of tempera…	sensory perception of pain	Gene Ontology	GO:0019233	1	53	0.0548625	0.11554	MC1R
biological_process	The process of providing, via surface-bound receptor-ligand pairs, a second, antigen-independent, signal in addition to that provided by the T cell receptor to augment T cell activation. less	T cell costimulation	Gene Ontology	GO:0031295	1	53	0.0548625	0.11554	PDPK1
biological_process	Any process that results in a change in state or activity of a cell (in terms of movement, secretion, enzyme production, gene expression, etc.) as a result of a cAMP (cyclic AMP, adenosine 3',5'-cyclophosphate) stimulus. less	cellular response to cAMP	Gene Ontology	GO:0071320	1	53	0.0548625	0.11554	ASS1
biological_process	Any process that stops, prevents, or reduces the frequency, rate or extent of transcription mediated by RNA polymerase II.	negative regulation of transcription by RNA polymerase II	Gene Ontology	GO:0000122	3	832	0.056206	0.116478	TBX19|ZNF205|STAT6
biological_process	Any process that modulates the frequency, rate or extent of cyclin-dependent protein serine/threonine kinase activity.	regulation of cyclin-dependent protein serine/threonine kinase activity	Gene Ontology	GO:0000079	1	55	0.0568371	0.116478	PKMYT1
biological_process	Any process that activates or increases the frequency, rate or extent of protein localization to plasma membrane.	positive regulation of protein localization to plasma membrane	Gene Ontology	GO:1903078	1	55	0.0568371	0.116478	PDPK1
biological_process	The series of molecular signals generated as a consequence of a G protein-coupled receptor binding to its physiological ligand, where the pathway proceeds with activation of phospholipase C (PLC) and a subsequent increase in the concentration of inositol trisphosphate (IP3) and diacylglycerol (DAG). less	phospholipase C-activating G protein-coupled receptor signaling pathway	Gene Ontology	GO:0007200	1	60	0.0617557	0.12305	GNG13
biological_process	The cascade of processes by which a signal interacts with a receptor, causing a change in the activity of a SMAD protein, and ultimately effecting a change in the functioning of the cell. less	SMAD protein signal transduction	Gene Ontology	GO:0060395	1	61	0.0627364	0.12305	MSTN
biological_process	Any process that results in a change in state or activity of a cell or an organism (in terms of movement, secretion, enzyme production, gene expression, etc.) as a result of stimulus by an estrogen, C18 steroid hormones that can stimulate the development of female sexual characteristics. less	response to estrogen	Gene Ontology	GO:0043627	1	61	0.0627364	0.12305	MSTN
biological_process	The phosphorylation of peptidyl-threonine to form peptidyl-O-phospho-L-threonine.	peptidyl-threonine phosphorylation	Gene Ontology	GO:0018107	1	65	0.0666494	0.127443	PDPK1
biological_process	The series of molecular signals generated as a consequence of a G protein-coupled receptor binding to its physiological ligand, where the pathway proceeds with activation or inhibition of a nucleotide cyclase activity and a subsequent change in the concentration of a cyclic nucleotide. less	G protein-coupled receptor signaling pathway, coupled to cyclic nucleotide second messenger	Gene Ontology	GO:0007187	1	65	0.0666494	0.127443	MC1R
biological_process	Progression through the phases of the meiotic cell cycle, in which canonically a cell replicates to produce four offspring with half the chromosomal content of the progenitor cell via two nuclear divisions. less	meiotic cell cycle	Gene Ontology	GO:0051321	1	65	0.0666494	0.127443	PKMYT1
biological_process	Any process that results in a change in state or activity of a cell (in terms of movement, secretion, enzyme production, gene expression, etc.) as a result of a hydrogen peroxide (H2O2) stimulus. less	cellular response to hydrogen peroxide	Gene Ontology	GO:0070301	1	67	0.0685998	0.128484	STAT6
biological_process	Any process that modulates the frequency, rate, extent or direction of cell growth.	regulation of cell growth	Gene Ontology	GO:0001558	1	68	0.0695736	0.128725	LTBP4
biological_process	Any process that results in a change in state or activity of a cell or an organism (in terms of movement, secretion, enzyme production, gene expression, etc.) as a result of a nutrient stimulus. less	response to nutrient	Gene Ontology	GO:0007584	1	68	0.0695736	0.128725	ASS1
biological_process	Any process that modulates the frequency, rate or extent of transcription from an RNA polymerase II promoter as a result of a hypoxia stimulus.	regulation of transcription from RNA polymerase II promoter in response to hypoxia	Gene Ontology	GO:0061418	1	70	0.0715181	0.129619	TCEB2
biological_process	Any process that modulates the frequency, rate or extent of macroautophagy.	regulation of macroautophagy	Gene Ontology	GO:0016241	1	70	0.0715181	0.129619	ATP6V0C
biological_process	The process in which interchain hydrogen bonds between two strands of DNA are broken or 'melted', generating a region of unpaired single strands.	DNA duplex unwinding	Gene Ontology	GO:0032508	1	73	0.0744274	0.131193	CHTF18
biological_process	Any biological process in an organism that recurs with a regularity of approximately 24 hours.	circadian rhythm	Gene Ontology	GO:0007623	1	74	0.0753952	0.131193	ASS1
biological_process	The extension of an RNA molecule after transcription initiation and promoter clearance at an RNA polymerase II promoter by the addition of ribonucleotides catalyzed by RNA polymerase II. less	transcription elongation from RNA polymerase II promoter	Gene Ontology	GO:0006368	1	74	0.0753952	0.131193	TCEB2
biological_process	Reactions, triggered in response to the presence of a foreign body or the occurrence of an injury, which result in restriction of damage to the organism attacked or prevention/recovery from the infection caused by the attack. less	defense response	Gene Ontology	GO:0006952	1	74	0.0753952	0.131193	STAT6
biological_process	The hydrolysis of proteins into smaller polypeptides and/or amino acids by cleavage of their peptide bonds.	proteolysis	Gene Ontology	GO:0006508	2	434	0.0759181	0.131193	PRSS33|PRSS27
biological_process	Any process that stops, prevents, or reduces the frequency, rate or extent of protein kinase activity.	negative regulation of protein kinase activity	Gene Ontology	GO:0006469	1	75	0.0763621	0.131193	PDPK1
biological_process	The process whose specific outcome is the progression of the liver over time, from its formation to the mature structure. The liver is an exocrine gland which secretes bile and functions in metabolism of protein and carbohydrate and fat, synthesizes substances involved in the clotting of the blood, synthesizes vitamin A, detoxifies poisonous substances, stores glycogen, and breaks down worn-out e…	liver development	Gene Ontology	GO:0001889	1	76	0.0773279	0.131371	ASS1
biological_process	Any intracellular signal transduction in which the signal is passed on within the cell via calcium ions.	calcium-mediated signaling	Gene Ontology	GO:0019722	1	82	0.0831022	0.139624	PDPK1
biological_process	The biological process whose specific outcome is the progression of a multicellular organism over time from an initial condition (e.g. a zygote or a young adult) to a later condition (e.g. a multicellular animal or an aged adult). less	multicellular organism development	Gene Ontology	GO:0007275	2	462	0.084462	0.14036	MC1R|LTBP4
biological_process	The series of molecular signals generated as a consequence of the insulin receptor binding to insulin.	insulin receptor signaling pathway	Gene Ontology	GO:0008286	1	86	0.0869321	0.142394	ATP6V0C
biological_process	The process whose specific outcome is the progression of the muscle over time, from its formation to the mature structure. The muscle is an organ consisting of a tissue made up of various elongated cells that are specialized to contract and thus to produce movement and mechanical work. less	muscle organ development	Gene Ontology	GO:0007517	1	89	0.0897943	0.145518	MSTN
biological_process	The process whose specific outcome is the progression of the kidney over time, from its formation to the mature structure. The kidney is an organ that filters the blood and/or excretes the end products of body metabolism in the form of urine. less	kidney development	Gene Ontology	GO:0001822	1	95	0.0954925	0.151004	ASS1
biological_process	Any process that results in a change in state or activity of a cell (in terms of movement, secretion, enzyme production, gene expression, etc.) as a result of an interferon-gamma stimulus. Interferon gamma is the only member of the type II interferon found so far. less	cellular response to interferon-gamma	Gene Ontology	GO:0071346	1	95	0.0954925	0.151004	ASS1
biological_process	The binding of a cell to the extracellular matrix via adhesion molecules.	cell-matrix adhesion	Gene Ontology	GO:0007160	1	96	0.0964388	0.151376	MSLN
biological_process	Any process that activates or increases the frequency, rate or extent of cold-induced thermogenesis.	positive regulation of cold-induced thermogenesis	Gene Ontology	GO:0120162	1	97	0.0973842	0.151376	STAT6
biological_process	Any process that results in a change in state or activity of a cell (in terms of movement, secretion, enzyme production, gene expression, etc.) as a result of an insulin stimulus. Insulin is a polypeptide hormone produced by the islets of Langerhans of the pancreas in mammals, and by the homologous organs of other organisms. less	cellular response to insulin stimulus	Gene Ontology	GO:0032869	1	97	0.0973842	0.151376	PDPK1
biological_process	Any process that results in a change in state or activity of a cell or an organism (in terms of movement, secretion, enzyme production, gene expression, etc.) as a result of an ethanol stimulus. less	response to ethanol	Gene Ontology	GO:0045471	1	98	0.0983285	0.152239	MSTN
biological_process	A series of progressive, overlapping events triggered by exposure of the platelets to subendothelial tissue. These events include shape change, adhesiveness, aggregation, and release reactions. When carried through to completion, these events lead to the formation of a stable hemostatic plug. less	platelet activation	Gene Ontology	GO:0030168	1	102	0.102096	0.153987	PDPK1
biological_process	The process of creating protein oligomers, compounds composed of a small number, usually between three and ten, of identical component monomers. Oligomers may be formed by the polymerization of a number of monomers or the depolymerization of a large protein polymer. less	protein homooligomerization	Gene Ontology	GO:0051260	1	105	0.104912	0.156172	KCTD5
biological_process	Any process that results in a change in state or activity of a cell or an organism (in terms of movement, secretion, enzyme production, gene expression, etc.) as a result of stimulus by estradiol, a C18 steroid hormone hydroxylated at C3 and C17 that acts as a potent estrogen. less	response to estradiol	Gene Ontology	GO:0032355	1	105	0.104912	0.156172	ASS1
biological_process	The process whereby a relatively unspecialized cell acquires the specialized features of an osteoblast, a mesodermal or neural crest cell that gives rise to bone. less	osteoblast differentiation	Gene Ontology	GO:0001649	1	106	0.105849	0.156547	IARS
biological_process	The directed movement of a proton across a membrane.	proton transmembrane transport	Gene Ontology	GO:1902600	1	109	0.108653	0.158641	ATP6V0C
biological_process	Any series of molecular signals generated as a consequence of binding to a C-type lectin receptor capable of cellular activation.	stimulatory C-type lectin receptor signaling pathway	Gene Ontology	GO:0002223	1	112	0.111449	0.16169	PDPK1
biological_process	The series of molecular signals generated as a consequence of a G protein-coupled receptor binding to its physiological ligand, where the pathway proceeds through activation of adenylyl cyclase activity and a subsequent increase in the concentration of cyclic AMP (cAMP). less	adenylate cyclase-activating G protein-coupled receptor signaling pathway	Gene Ontology	GO:0007189	1	113	0.112379	0.16201	MC1R
biological_process	The process whose specific outcome is the progression of a neuron projection over time, from its formation to the mature structure. A neuron projection is any process extending from a neural cell, such as axons or dendrites (collectively called neurites). less	neuron projection development	Gene Ontology	GO:0031175	1	116	0.115163	0.163446	TBC1D24
biological_process	The nonsense-mediated decay pathway for nuclear-transcribed mRNAs degrades mRNAs in which an amino-acid codon has changed to a nonsense codon; this prevents the translation of such mRNAs into truncated, and potentially harmful, proteins. less	nuclear-transcribed mRNA catabolic process, nonsense-mediated decay	Gene Ontology	GO:0000184	1	116	0.115163	0.163446	ERF
biological_process	Any process that activates or increases the frequency, rate or extent of transcription from an RNA polymerase II promoter.	positive regulation of transcription by RNA polymerase II	Gene Ontology	GO:0045944	3	1159	0.120566	0.167984	MC1R|STAT6|TBX19
biological_process	The chemical reactions and pathways involving carbohydrates, any of a group of organic compounds based of the general formula Cx(H2O)y. Includes the formation of carbohydrate derivatives by the addition of a carbohydrate residue to another molecule. less	carbohydrate metabolic process	Gene Ontology	GO:0005975	1	123	0.121627	0.168435	AMDHD2
biological_process	Any process that results in a change in state or activity of a cell (in terms of movement, secretion, enzyme production, gene expression, etc.) as a result of a tumor necrosis factor stimulus. less	cellular response to tumor necrosis factor	Gene Ontology	GO:0071356	1	125	0.123465	0.169951	ASS1
biological_process	The aggregation, arrangement and bonding together of a set of macromolecules to form a protein-containing complex.	protein-containing complex assembly	Gene Ontology	GO:0065003	1	129	0.127131	0.172321	TCEB2
biological_process	The cellular metabolic process in which a cell duplicates one or more molecules of DNA. DNA replication begins when specific sequences, known as origins of replication, are recognized and bound by initiation proteins, and ends when the original DNA molecule has been completely duplicated and the copies topologically separated. The unit of replication usually corresponds to the genome of the cell,…	DNA replication	Gene Ontology	GO:0006260	1	131	0.128958	0.172321	CHTF18
biological_process	Any process that activates or increases angiogenesis.	positive regulation of angiogenesis	Gene Ontology	GO:0045766	1	131	0.128958	0.172321	PDPK1
biological_process	The process in which anatomical structures are generated and organized. Morphogenesis pertains to the creation of form.	anatomical structure morphogenesis	Gene Ontology	GO:0009653	1	131	0.128958	0.172321	TBX19
biological_process	A process that is carried out at the cellular level which results in the assembly, arrangement of constituent parts, or disassembly of cytoskeletal structures comprising microtubules and their associated proteins. less	microtubule cytoskeleton organization	Gene Ontology	GO:0000226	1	133	0.130781	0.172737	TUBB3
biological_process	The mitotic cell cycle transition by which a cell in G2 commits to M phase. The process begins when the kinase activity of M cyclin/CDK complex reaches a threshold high enough for the cell cycle to proceed. This is accomplished by activating a positive feedback loop that results in the accumulation of unphosphorylated and active M cyclin/CDK complex. less	G2/M transition of mitotic cell cycle	Gene Ontology	GO:0000086	1	133	0.130781	0.172737	PKMYT1
biological_process	Any process that stops, prevents, or reduces the frequency, rate or extent of cell death by apoptotic process in neurons.	negative regulation of neuron apoptotic process	Gene Ontology	GO:0043524	1	138	0.135323	0.175192	PDPK1
biological_process	The process in which a relatively unspecialized cell acquires specialized features of a neuron.	neuron differentiation	Gene Ontology	GO:0030182	1	139	0.136229	0.175371	TUBB3
biological_process	A cellular transport process in which transported substances are moved in membrane-bounded vesicles; transported substances are enclosed in the vesicle lumen or located in the vesicle membrane. The process begins with a step that directs a substance to the forming vesicle, and includes vesicle budding and coating. Vesicles are then targeted to, and fuse with, an acceptor membrane. less	vesicle-mediated transport	Gene Ontology	GO:0016192	1	150	0.14613	0.18499	SFT2D2
biological_process	Any process that results in a change in state or activity of a cell (in terms of movement, secretion, enzyme production, gene expression, etc.) as a result of a lipopolysaccharide stimulus; lipopolysaccharide is a major component of the cell wall of gram-negative bacteria. less	cellular response to lipopolysaccharide	Gene Ontology	GO:0071222	1	158	0.153261	0.192418	ASS1
biological_process	A developmental process that is a deterioration and loss of function over time. Aging includes loss of functions such as resistance to disease, homeostasis, and fertility, as well as wear and tear. Aging includes cellular senescence, but is more inclusive. May precede death and may succeed developmental maturation (GO:0021700). less	aging	Gene Ontology	GO:0007568	1	163	0.157688	0.193719	ASS1
biological_process	A process that is carried out at the cellular level which results in the assembly, arrangement of constituent parts, or disassembly of cytoskeletal structures comprising actin filaments and their associated proteins. less	actin cytoskeleton organization	Gene Ontology	GO:0030036	1	166	0.160334	0.194874	PDPK1
biological_process	Any process that activates or increases the frequency, rate or extent of protein kinase B signaling, a series of reactions mediated by the intracellular serine/threonine kinase protein kinase B. less	positive regulation of protein kinase B signaling	Gene Ontology	GO:0051897	1	166	0.160334	0.194874	MC1R
biological_process	The process of assisting in the covalent and noncovalent assembly of single chain polypeptides or multisubunit complexes into the correct tertiary structure. less	protein folding	Gene Ontology	GO:0006457	1	166	0.160334	0.194874	LTBP4
biological_process	The phosphorylation by a protein of one or more of its own amino acid residues (cis-autophosphorylation), or residues on an identical protein (trans-autophosphorylation). less	protein autophosphorylation	Gene Ontology	GO:0046777	1	170	0.163849	0.198092	PDPK1
biological_process	A series of molecular signals initiated by the binding of the Fc portion of immunoglobulin E (IgE) to an Fc-epsilon receptor on the surface of a signal-receiving cell, and ending with regulation of a downstream cellular process, e.g. transcription. The Fc portion of an immunoglobulin is its C-terminal constant region. less	Fc-epsilon receptor signaling pathway	Gene Ontology	GO:0038095	1	171	0.164725	0.198627	PDPK1
biological_process	A series of molecular signals initiated by the cross-linking of an antigen receptor on a T cell.	T cell receptor signaling pathway	Gene Ontology	GO:0050852	1	174	0.167349	0.20126	PDPK1
biological_process	Any process that decreases the rate, frequency, or extent of the Wnt signaling pathway through beta-catenin, the series of molecular signals initiated by binding of a Wnt protein to a frizzled family receptor on the surface of the target cell, followed by propagation of the signal via beta-catenin, and ending with a change in transcription of target genes. less	negative regulation of canonical Wnt signaling pathway	Gene Ontology	GO:0090090	1	176	0.169094	0.202824	KREMEN2
biological_process	The chemical reactions and pathways resulting in the breakdown of a protein or peptide by hydrolysis of its peptide bonds, initiated by the covalent attachment of ubiquitin, and mediated by the proteasome. less	proteasome-mediated ubiquitin-dependent protein catabolic process	Gene Ontology	GO:0043161	1	181	0.173441	0.206413	KCTD5
biological_process	The synthesis of RNA from a DNA template by RNA polymerase II (RNAP II), originating at an RNA polymerase II promoter. Includes transcription of messenger RNA (mRNA) and certain small nuclear RNAs (snRNAs). less	transcription by RNA polymerase II	Gene Ontology	GO:0006366	1	187	0.178628	0.210937	TCEB2
biological_process	The series of molecular signals initiated by binding of a Wnt protein to a frizzled family receptor on the surface of the target cell and ending with a change in cell state. less	Wnt signaling pathway	Gene Ontology	GO:0016055	1	189	0.180349	0.212422	KREMEN2
biological_process	Any process that modulates the frequency, rate or extent of transcription mediated by RNA polymerase II.	regulation of transcription by RNA polymerase II	Gene Ontology	GO:0006357	2	751	0.185335	0.216066	TBX19|STAT6
biological_process	The chemical reactions and pathways involving a specific protein, rather than of proteins in general, occurring at the level of an individual cell. Includes cellular protein modification. less	cellular protein metabolic process	Gene Ontology	GO:0044267	1	198	0.188054	0.218679	MSLN
biological_process	A process in which an ion is transported across a membrane.	ion transmembrane transport	Gene Ontology	GO:0034220	1	209	0.197375	0.226634	ATP6V0C
biological_process	The chemotaxis process that directs the migration of an axon growth cone to a specific target site in response to a combination of attractive and repulsive cues. less	axon guidance	Gene Ontology	GO:0007411	1	222	0.208256	0.237339	TUBB3
biological_process	The controlled self-propelled movement of a cell from one site to a destination guided by molecular cues. Cell migration is a central process in the development and maintenance of multicellular organisms. less	cell migration	Gene Ontology	GO:0016477	1	232	0.216528	0.244329	PDPK1
biological_process	The joining together of exons from one or more primary transcripts of messenger RNA (mRNA) and the excision of intron sequences, via a spliceosomal mechanism, so that mRNA consisting only of the joined exons is produced. less	mRNA splicing, via spliceosome	Gene Ontology	GO:0000398	1	246	0.227968	0.255974	SRRM2
biological_process	A series of molecular signals initiated by the binding of a cytokine to a receptor on the surface of a cell, and ending with regulation of a downstream cellular process, e.g. transcription. less	cytokine-mediated signaling pathway	Gene Ontology	GO:0019221	1	282	0.25664	0.283296	STAT6
biological_process	Any process that activates or increases the activity of a GTPase.	positive regulation of GTPase activity	Gene Ontology	GO:0043547	1	307	0.275938	0.300246	TBC1D24
biological_process	The directed movement of proteins into, out of or within a cell, or between cells, by means of some agent such as a transporter or pore.	protein transport	Gene Ontology	GO:0015031	1	320	0.285778	0.30788	SFT2D2
biological_process	The cellular process in which a signal is conveyed to trigger a change in the activity or state of a cell. Signal transduction begins with reception of a signal (e.g. a ligand binding to a receptor or receptor activation by a stimulus such as light), or for signal transduction in the absence of ligand, signal-withdrawal or the activity of a constitutively active receptor. Signal transduction ends…	G	Gene Ontology	GO:0007165	2	1013	0.286321	0.30788	STAT6|PAK2
biological_process	The process resulting in division and partitioning of components of a cell to form more cells; may or may not be accompanied by the physical separation of a cell into distinct, individually membrane-bounded daughter cells. less	cell division	Gene Ontology	GO:0051301	1	346	0.305069	0.324981	PAK2
biological_process	The regulated exocytosis of secretory granules containing preformed mediators such as proteases, lipases, and inflammatory mediators by a neutrophil.	neutrophil degranulation	Gene Ontology	GO:0043312	1	482	0.397983	0.416198	ATP6V0C
biological_process	The process in which one or more ubiquitin groups are added to a protein.	protein ubiquitination	Gene Ontology	GO:0016567	1	486	0.400524	0.417898	TCEB2
biological_process	A programmed cell death process which begins when a cell receives an internal (e.g. DNA damage) or external signal (e.g. an extracellular death ligand), and proceeds through a series of biochemical events (signaling pathway phase) which trigger an execution phase. The execution phase is the last step of an apoptotic process, and is typically characterized by rounding-up of the cell, retraction of…	apoptotic process	Gene Ontology	GO:0006915	1	546	0.4374	0.452244	PAK2
biological_process	Any process that activates or increases the frequency, rate or extent of cellular DNA-templated transcription.	positive regulation of transcription, DNA-templated	Gene Ontology	GO:0045893	1	556	0.443327	0.456307	MSTN
biological_process	Any process that modulates the frequency, rate or extent of cellular DNA-templated transcription.	regulation of transcription, DNA-templated	Gene Ontology	GO:0006355	1	773	0.557924	0.564095	ZNF205
biological_process	A series of molecular signals that proceeds with an activated receptor promoting the exchange of GDP for GTP on the alpha-subunit of an associated heterotrimeric G-protein complex. The GTP-bound activated alpha-G-protein then dissociates from the beta- and gamma-subunits to further transmit the signal within the cell. The pathway begins with receptor-ligand interaction, or for basal GPCR signalin…	G protein-coupled receptor signaling pathway	Gene Ontology	GO:0007186	1	1132	0.698947	0.70048	MC1R
cellular_component	The part of the cytoplasm that does not contain organelles but which does contain other particulate matter, such as protein complexes.	cytosol	Gene Ontology	GO:0005829	16	5095	2.6794e-05	0.00306122	STAT6|IARS|DPH6|KCTD5|TCEB2|ADCK4|ITPKC|PKMYT1|ERF|AMDHD2|CHTF18|PDPK1|CENPP|ASS1|PAK2|FLYWCH1
cellular_component	A membrane-bounded organelle of eukaryotic cells in which chromosomes are housed and replicated. In most cells, the nucleus contains all of the cell's chromosomes except the organellar chromosomes, and is the site of RNA synthesis and processing. In some species, or in specialized cell types, RNA metabolism or DNA replication may be absent. less	nucleus	Gene Ontology	GO:0005634	16	5208	3.52523e-05	0.00322206	STAT6|ITPKC|ZNF205|KCTD5|SRRM2|TUBB3|PKMYT1|ERF|AMDHD2|CHTF18|PDPK1|PMS1|TBX19|ASS1|PAK2|CENPP
cellular_component	All of the contents of a cell excluding the plasma membrane and nucleus, but including other subcellular structures.	cytoplasm	Gene Ontology	GO:0005737	13	4624	0.000604881	0.0299152	MC1R|ITPKC|IARS|KCTD5|TUBB3|ERF|PRSS33|CCDC64B|MSTN|TBC1D24|PDPK1|ASS1|PAK2
cellular_component	The membrane surrounding a cell that separates the cell from its external environment. It consists of a phospholipid bilayer and associated proteins.	plasma membrane	Gene Ontology	GO:0005886	12	4619	0.00208668	0.0635742	MC1R|PRSS27|ATP6V0C|ADCK4|GNG13|CLDN9|PDPK1|PAK2|TBC1D24|KREMEN2|MSLN|CLDN6
cellular_component	That part of a multicellular organism outside the cells proper, usually taken to be outside the plasma membranes, and occupied by fluid.	extracellular space	Gene Ontology	GO:0005615	6	1572	0.00560663	0.0683844	LTBP4|OMD|ASPN|PRSS33|MSTN|MSLN
cellular_component	An extracellular matrix consisting mainly of proteins (especially collagen) and glycosaminoglycans (mostly as proteoglycans) that provides not only essential physical scaffolding for the cellular constituents but can also initiate crucial biochemical and biomechanical cues required for tissue morphogenesis, differentiation and homeostasis. The components are secreted by cells in the vicinity and …	collagen-containing extracellular matrix	Gene Ontology	GO:0062023	3	370	0.00693019	0.0683844	ASPN|LTBP4|OMD
cellular_component	A protein complex that forms part of a proton-transporting V-type ATPase and mediates proton transport across a membrane. The V0 complex consists of at least four different subunits (a,c,d and e); six or more c subunits form a proton-binding rotor ring. less	proton-transporting V-type ATPase, V0 domain	Gene Ontology	GO:0033179	1	6	0.00728331	0.0683844	ATP6V0C
cellular_component	A ubiquitin ligase complex in which a cullin from the Cul5 subfamily and a RING domain protein form the catalytic core; substrate specificity is conferred by an elongin-BC adaptor and a SOCS/BC box protein. less	Cul5-RING ubiquitin ligase complex	Gene Ontology	GO:0031466	1	6	0.00728331	0.0683844	TCEB2
cellular_component	An occluding cell-cell junction that is composed of a branching network of sealing strands that completely encircles the apical end of each cell in an epithelial sheet; the outer leaflets of the two interacting plasma membranes are seen to be tightly apposed where sealing strands are present. Each sealing strand is composed of a long row of transmembrane adhesion proteins embedded in each of the …	bicellular tight junction	Gene Ontology	GO:0005923	2	122	0.00747748	0.0683844	CLDN9|CLDN6
cellular_component	A neuron projection that is found in unipolar neurons and corresponds to the region between the cell body and the point at which the single projection branches. less	cell body fiber	Gene Ontology	GO:0070852	1	7	0.00831955	0.0683844	ASS1
cellular_component	A heptameric complex related to replication factor C, which loads the DNA polymerase processivity factor proliferating cell nuclear antigen (PCNA) onto DNA and plays a vital role in chromosome cohesion. In Saccharomyces the subunits are known as Ctf18p, Rfc2p, Rfc3p, Rfc4p, Rfc5p, Dcc1p, and Ctf8p. less	Ctf18 RFC-like complex	Gene Ontology	GO:0031390	1	8	0.00935473	0.0683844	CHTF18
cellular_component	A transcription elongation factor complex that suppresses RNA polymerase II pausing, and may act by promoting proper alignment of the 3'-end of nascent transcripts with the polymerase catalytic site. Consists of a transcriptionally active Elongin A subunit (about 100 kDa) and two smaller Elongin B (about 18 kDa) and Elongin C (about 15 kDa) subunits. less	elongin complex	Gene Ontology	GO:0070449	1	9	0.0103889	0.0683844	TCEB2
cellular_component	That part of the nuclear content other than the chromosomes or the nucleolus.	nucleoplasm	Gene Ontology	GO:0005654	9	3630	0.0113396	0.0683844	STAT6|DPH6|TCEB2|SRRM2|PKMYT1|CHTF18|CENPP|PAK2|FLYWCH1
cellular_component	The portion of the cell soma (neuronal cell body) that excludes the nucleus.	perikaryon	Gene Ontology	GO:0043204	2	155	0.0117503	0.0683844	PDPK1|ASS1
cellular_component	A multienzyme complex found in all multicellular eukaryotes composed of eight proteins with aminoacyl-tRNA synthetase activities (abbreviated as: ArgRS, AspRS, GluProRS, GlnRS, IleRS, LeuRS, LysRS, MetRS where RS is the enzyme, preceded by the amino acid it uses as a substrate) as well as three non-synthetase proteins (p43, p38, and p18) with diverse functions. Several of these subunits are known…	aminoacyl-tRNA synthetase multienzyme complex	Gene Ontology	GO:0017101	1	11	0.012454	0.0683844	IARS
cellular_component	Any complex formed of proteins that act in mismatch repair.	mismatch repair complex	Gene Ontology	GO:0032300	1	12	0.0134849	0.0683844	PMS1
cellular_component	The component of mitochondrial inner membrane consisting of gene products and protein complexes that are loosely bound to one of its surfaces, but not integrated into the hydrophobic region. less	extrinsic component of mitochondrial inner membrane	Gene Ontology	GO:0031314	1	14	0.0155437	0.069642	ADCK4
cellular_component	A ubiquitin ligase complex in which a cullin from the Cul2 subfamily and a RING domain protein form the catalytic core; substrate specificity is conferred by an elongin-BC adaptor and a SOCS/BC box protein. less	Cul2-RING ubiquitin ligase complex	Gene Ontology	GO:0031462	1	14	0.0155437	0.069642	TCEB2
cellular_component	A thin sheetlike process extended by the leading edge of a migrating cell or extending cell process; contains a dense meshwork of actin filaments.	lamellipodium	Gene Ontology	GO:0030027	2	185	0.0163625	0.0701222	TUBB3|PAK2
cellular_component	A cellular component that forms a specialized region of connection between two or more cells, or between a cell and the extracellular matrix, or between two membrane-bound components of a cell, such as flagella. less	cell junction	Gene Ontology	GO:0030054	2	190	0.0171952	0.071172	CLDN9|TBC1D24
cellular_component	A vesicle that is released into the extracellular region by fusion of the limiting endosomal membrane of a multivesicular body with the plasma membrane. Extracellular exosomes, also simply called exosomes, have a diameter of about 40-100 nm. less	extracellular exosome	Gene Ontology	GO:0070062	6	2085	0.0205153	0.0761878	ATP6V0C|IARS|OMD|SFT2D2|TUBB3|ASS1
cellular_component	The apical end of the lateral plasma membrane of epithelial cells.	apicolateral plasma membrane	Gene Ontology	GO:0016327	1	19	0.0206724	0.0761878	CLDN6
cellular_component	A functional unit located near the cell apex at the points of contact between epithelial cells, which in vertebrates is composed of the tight junction, the zonula adherens, and desmosomes and in some invertebrates, such as Drosophila, is composed of the subapical complex (SAC), the zonula adherens and the septate junction. Functions in the regulation of cell polarity, tissue integrity and interce…	apical junction complex	Gene Ontology	GO:0043296	1	22	0.0237371	0.0808125	PAK2
cellular_component	A structure lying external to one or more cells, which provides structural support, biochemical or biomechanical cues for cells or tissues.	extracellular matrix	Gene Ontology	GO:0031012	2	233	0.0250706	0.0812571	ASPN|LTBP4
cellular_component	A spliceosomal complex that contains the U2, U5 and U6 snRNPs bound to a splicing intermediate in which the first catalytic cleavage of the 5' splice site has occurred. The precise subunit composition differs significantly from that of the catalytic step 1, or activated, spliceosome, and includes many proteins in addition to those found in the U2, U5 and U6 snRNPs. less	U2-type catalytic step 2 spliceosome	Gene Ontology	GO:0071007	1	30	0.0318639	0.0904459	SRRM2
cellular_component	Any of a family of heterotrimeric GTP-binding and hydrolyzing proteins; they belong to a superfamily of GTPases that includes monomeric proteins such as EF-Tu and RAS. Heterotrimeric G-proteins consist of three subunits; the alpha subunit contains the guanine nucleotide binding site and possesses GTPase activity; the beta and gamma subunits are tightly associated and function as a beta-gamma hete…	heterotrimeric G-protein complex	Gene Ontology	GO:0005834	1	33	0.0348944	0.0915015	GNG13
cellular_component	A ubiquitin ligase complex in which a cullin from the Cul3 subfamily and a RING domain protein form the catalytic core; substrate specificity is conferred by a BTB-domain-containing protein. less	Cul3-RING ubiquitin ligase complex	Gene Ontology	GO:0031463	1	36	0.0379156	0.0957317	KCTD5
cellular_component	Extra-nucleolar nuclear domains usually visualized by confocal microscopy and fluorescent antibodies to specific proteins.	nuclear body	Gene Ontology	GO:0016604	2	307	0.0413515	0.0999874	PAK2|FLYWCH1
cellular_component	Cytoskeletal structure made from intermediate filaments, typically organized in the cytosol as an extended system that stretches from the nuclear envelope to the plasma membrane. Some intermediate filaments run parallel to the cell surface, while others traverse the cytosol; together they form an internal framework that helps support the shape and resilience of the cell. less	intermediate filament cytoskeleton	Gene Ontology	GO:0045111	1	49	0.0509014	0.11347	PAK2
cellular_component	A spliceosomal complex that is formed by the recruitment of the preassembled U4/U6.U5 tri-snRNP to the prespliceosome. Although all 5 snRNPs are present, the precatalytic spliceosome is catalytically inactive. The precatalytic spliceosome includes many proteins in addition to those found in the U1, U2 and U4/U6.U5 snRNPs. less	U2-type precatalytic spliceosome	Gene Ontology	GO:0071005	1	50	0.0518932	0.11347	SRRM2
cellular_component	The region of a chromosome that includes the centromeric DNA and associated proteins. In monocentric chromosomes, this region corresponds to a single area of the chromosome, whereas in holocentric chromosomes, it is evenly distributed along the chromosome. less	chromosome, centromeric region	Gene Ontology	GO:0000775	1	52	0.0538738	0.11554	CENPP
cellular_component	A class of nuclear body, first seen after silver staining by Ramon y Cajal in 1903, enriched in small nuclear ribonucleoproteins, and certain general RNA polymerase II transcription factors; ultrastructurally, they appear as a tangle of coiled, electron-dense threads roughly 0.5 micrometers in diameter; involved in aspects of snRNP biogenesis; the protein coilin serves as a marker for Cajal bodie…	Cajal body	Gene Ontology	GO:0015030	1	53	0.0548625	0.11554	SRRM2
cellular_component	Terminal inflated portion of the axon, containing the specialized apparatus necessary to release neurotransmitters. The axon terminus is considered to be the whole region of thickening and the terminal bouton is a specialized region of it. less	terminal bouton	Gene Ontology	GO:0043195	1	54	0.0558503	0.116478	TBC1D24
cellular_component	The cleavage furrow is a plasma membrane invagination at the cell division site. The cleavage furrow begins as a shallow groove and eventually deepens to divide the cytoplasm. less	cleavage furrow	Gene Ontology	GO:0032154	1	54	0.0558503	0.116478	PAK2
cellular_component	A small, dense body one or more of which are present in the nucleus of eukaryotic cells. It is rich in RNA and protein, is not bounded by a limiting membrane, and is not seen during mitosis. Its prime function is the transcription of the nucleolar DNA into 45S ribosomal-precursor RNA, the processing of this RNA into 5.8S, 18S, and 28S components of ribosomal RNA, and the association of these comp…	nucleolus	Gene Ontology	GO:0005730	3	839	0.0573492	0.117003	DPH6|PKMYT1|CENPP
cellular_component	The lipid bilayer surrounding an azurophil granule, a primary lysosomal granule found in neutrophil granulocytes that contains a wide range of hydrolytic enzymes and is released into the extracellular fluid. less	azurophil granule membrane	Gene Ontology	GO:0035577	1	59	0.060774	0.121815	ATP6V0C
cellular_component	The lipid bilayer surrounding a ficolin-1-rich granule.	ficolin-1-rich granule membrane	Gene Ontology	GO:0101003	1	61	0.0627364	0.12305	ATP6V0C
cellular_component	A discrete extra-nucleolar subnuclear domain, 20-50 in number, in which splicing factors are seen to be localized by immunofluorescence microscopy.	nuclear speck	Gene Ontology	GO:0016607	2	400	0.0659542	0.127443	ITPKC|SRRM2
cellular_component	A cell-substrate junction that anchors the cell to the extracellular matrix and that forms a point of termination of actin filaments. In insects focal adhesion has also been referred to as hemi-adherens junction (HAJ). less	focal adhesion	Gene Ontology	GO:0005925	2	418	0.0711708	0.129619	ATP6V0C|PDPK1
cellular_component	A neuron projection that has a short, tapering, morphology. Dendrites receive and integrate signals from other neurons or from sensory stimuli, and conduct nerve impulses towards the axon or the cell body. In most neurons, the impulse is conveyed from dendrites to axon via the cell body, but in some types of unipolar neuron, the impulse does not travel via the cell body. less	dendrite	Gene Ontology	GO:0030425	2	420	0.0717586	0.129619	TUBB3|GNG13
cellular_component	Thin, stiff, actin-based protrusion extended by the leading edge of a motile cell such as a crawling fibroblast or amoeba, or an axonal or dendritic growth cone, or a dendritic shaft. less	filopodium	Gene Ontology	GO:0030175	1	72	0.0734586	0.131193	TUBB3
cellular_component	The lipid bilayer surrounding a tertiary granule.	tertiary granule membrane	Gene Ontology	GO:0070821	1	73	0.0744274	0.131193	ATP6V0C
cellular_component	The lipid bilayer surrounding a phagocytic vesicle.	phagocytic vesicle membrane	Gene Ontology	GO:0030670	1	74	0.0753952	0.131193	ATP6V0C
cellular_component	A location, relative to cellular compartments and structures, occupied by a macromolecular machine when it carries out a molecular function. There are two ways in which the gene ontology describes locations of gene products: (1) relative to cellular structures (e.g., cytoplasmic side of plasma membrane) or compartments (e.g., mitochondrion), and (2) the stable macromolecular complexes of which th…	cellular_component	Gene Ontology	GO:0005575	2	433	0.0756185	0.131193	FLYWCH2|RPUSD1
cellular_component	The junction between the axon of a motor neuron and a muscle fiber. In response to the arrival of action potentials, the presynaptic button releases molecules of neurotransmitters into the synaptic cleft. These diffuse across the cleft and transmit the signal to the postsynaptic membrane of the muscle fiber, leading to a change in post-synaptic potential. less	neuromuscular junction	Gene Ontology	GO:0031594	1	76	0.0773279	0.131371	TBC1D24
cellular_component	The component of a membrane consisting of the gene products and protein complexes having at least some part of their peptide sequence embedded in the hydrophobic region of the membrane. less	integral component of membrane	Gene Ontology	GO:0016021	7	3643	0.0815289	0.137486	ATP6V0C|SFT2D2|ADCK4|PAQR4|CLDN9|KREMEN2|CLDN6
cellular_component	A spliceosomal complex that contains three snRNPs, including U5, bound to a splicing intermediate in which the first catalytic cleavage of the 5' splice site has occurred. The precise subunit composition differs significantly from that of the catalytic step 1, or activated, spliceosome, and includes many proteins in addition to those found in the associated snRNPs. less	catalytic step 2 spliceosome	Gene Ontology	GO:0071013	1	86	0.0869321	0.142394	SRRM2
cellular_component	The volume enclosed within the lysosomal membrane.	lysosomal lumen	Gene Ontology	GO:0043202	1	94	0.0945452	0.150548	OMD
cellular_component	The volume enclosed by the membranes of any cisterna or subcompartment of the Golgi apparatus, including the cis- and trans-Golgi networks.	Golgi lumen	Gene Ontology	GO:0005796	1	101	0.101156	0.153582	OMD
cellular_component	The component of a membrane consisting of the gene products that are tethered to the membrane only by a covalently attached anchor, such as a lipid group that is embedded in the membrane. Gene products with peptide sequences that are embedded in the membrane are excluded from this grouping. less	anchored component of membrane	Gene Ontology	GO:0031225	1	102	0.102096	0.153987	MSLN
cellular_component	A prolongation or process extending from a cell, e.g. a flagellum or axon.	cell projection	Gene Ontology	GO:0042995	1	127	0.1253	0.171567	PDPK1
cellular_component	The space external to the outermost structure of a cell. For cells without external protective or external encapsulating structures this refers to space outside of the plasma membrane. This term covers the host cell environment outside an intracellular parasite. less	extracellular region	Gene Ontology	GO:0005576	4	1843	0.12539	0.171567	PRSS27|MSLN|LTBP4|OMD
cellular_component	The migrating motile tip of a growing neuron projection, where actin accumulates, and the actin cytoskeleton is the most dynamic.	growth cone	Gene Ontology	GO:0030426	1	140	0.137134	0.176039	TUBB3
cellular_component	The lipid bilayer surrounding a cytoplasmic vesicle.	cytoplasmic vesicle membrane	Gene Ontology	GO:0030659	1	144	0.140743	0.179163	TBC1D24
cellular_component	A thin cytoplasmic bridge formed between daughter cells at the end of cytokinesis. The midbody forms where the contractile ring constricts, and may persist for some time before finally breaking to complete cytokinesis. less	midbody	Gene Ontology	GO:0030496	1	160	0.155035	0.193719	PAK2
cellular_component	The lipid bilayer surrounding an early endosome.	early endosome membrane	Gene Ontology	GO:0031901	1	161	0.15592	0.193719	KREMEN2
cellular_component	The outer, i.e. cytoplasm-facing, lipid bilayer of the mitochondrial envelope.	mitochondrial outer membrane	Gene Ontology	GO:0005741	1	166	0.160334	0.194874	ASS1
cellular_component	The lipid bilayer surrounding an endosome.	endosome membrane	Gene Ontology	GO:0010008	1	220	0.206592	0.236031	ATP6V0C
cellular_component	Any of the small (10-200 nm), heterogeneous, highly dynamic, sterol- and sphingolipid-enriched membrane domains that compartmentalize cellular processes. Small rafts can sometimes be stabilized to form larger platforms through protein-protein and protein-lipid interactions. less	membrane raft	Gene Ontology	GO:0045121	1	237	0.220633	0.248348	STAT6
cellular_component	An electron dense network of proteins within and adjacent to the postsynaptic membrane of an asymmetric, neuron-neuron synapse. Its major components include neurotransmitter receptors and the proteins that spatially and functionally organize them such as anchoring and scaffolding molecules, signaling enzymes and cytoskeletal components. less	postsynaptic density	Gene Ontology	GO:0014069	1	251	0.232014	0.259606	PDPK1
cellular_component	The ordered and organized complex of DNA, protein, and sometimes RNA, that forms the chromosome.	nuclear chromatin	Gene Ontology	GO:0000790	2	915	0.248221	0.274665	TBX19|STAT6
cellular_component	A vesicle found in the cytoplasm of a cell.	cytoplasmic vesicle	Gene Ontology	GO:0031410	1	285	0.258982	0.285192	PDPK1
cellular_component	The volume enclosed by the membranes of the endoplasmic reticulum.	endoplasmic reticulum lumen	Gene Ontology	GO:0005788	1	296	0.267508	0.293168	MSLN
cellular_component	The long process of a neuron that conducts nerve impulses, usually away from the cell body to the terminals and varicosities, which are sites of storage and release of neurotransmitter. less	axon	Gene Ontology	GO:0030424	1	310	0.27822	0.302011	TUBB3
cellular_component	A membrane-bound cytoplasmic organelle of the endomembrane system that further processes the core oligosaccharides (e.g. N-glycans) added to proteins in the endoplasmic reticulum and packages them into membrane-bound vesicles. The Golgi apparatus operates at the intersection of the secretory, lysosomal, and endocytic pathways. less	Golgi apparatus	Gene Ontology	GO:0005794	2	1002	0.282044	0.305436	MSLN|PKMYT1
cellular_component	The lipid bilayer surrounding the lysosome and separating its contents from the cell cytoplasm.	lysosomal membrane	Gene Ontology	GO:0005765	1	318	0.284273	0.307122	ATP6V0C
cellular_component	The irregular network of unit membranes, visible only by electron microscopy, that occurs in the cytoplasm of many eukaryotic cells. The membranes form a complex meshwork of tubular channels, which are often expanded into slitlike cavities called cisternae. The ER takes two forms, rough (or granular), with ribosomes adhering to the outer surface, and smooth (with no ribosomes attached). less	endoplasmic reticulum	Gene Ontology	GO:0005783	2	1018	0.288265	0.309242	ASS1|PKMYT1
cellular_component	A semiautonomous, self replicating organelle that occurs in varying numbers, shapes, and sizes in the cytoplasm of virtually all eukaryotic cells. It is notably the site of tissue respiration. less	mitochondrion	Gene Ontology	GO:0005739	2	1258	0.380339	0.399574	ADCK4|ZNF205
cellular_component	A structure comprised of a core structure (in most organisms, a pair of centrioles) and peripheral material from which a microtubule-based structure, such as a spindle apparatus, is organized. Centrosomes occur close to the nucleus during interphase in many eukaryotic cells, though in animal cells it changes continually during the cell-division cycle. less	centrosome	Gene Ontology	GO:0005813	1	506	0.41307	0.42903	PAK2
cellular_component	The external part of the cell wall and/or plasma membrane.	cell surface	Gene Ontology	GO:0009986	1	598	0.467562	0.48017	MSLN
cellular_component	The lipid bilayer surrounding any of the compartments of the Golgi apparatus.	Golgi membrane	Gene Ontology	GO:0000139	1	616	0.47763	0.488315	PKMYT1
cellular_component	A stable assembly of two or more macromolecules, i.e. proteins, nucleic acids, carbohydrates or lipids, in which at least one component is a protein and the constituent parts function together. less	protein-containing complex	Gene Ontology	GO:0032991	1	623	0.481495	0.491168	PAK2
cellular_component	Cytoplasm situated near, or occurring around, the nucleus.	perinuclear region of cytoplasm	Gene Ontology	GO:0048471	1	697	0.520686	0.528785	PAK2
cellular_component	Organized structure of distinctive morphology and function, bounded by a single or double lipid bilayer membrane and occurring within the cell. Includes the nucleus, mitochondria, plastids, vacuoles, and vesicles. Excludes the plasma membrane. less	intracellular membrane-bounded organelle	Gene Ontology	GO:0043231	1	788	0.564932	0.569921	CLDN9
cellular_component	The lipid bilayer surrounding the endoplasmic reticulum.	endoplasmic reticulum membrane	Gene Ontology	GO:0005789	1	942	0.630899	0.633672	PKMYT1
cellular_component	The component of the plasma membrane consisting of the gene products and protein complexes having at least some part of their peptide sequence embedded in the hydrophobic region of the membrane. less	integral component of plasma membrane	Gene Ontology	GO:0005887	1	1380	0.769612	0.769612	MC1R
molecular_function	Binding to a protein.	protein binding	Gene Ontology	GO:0005515	28	11779	4.93859e-07	0.000225693	KCTD5|ATP6V0C|TCEB2|PKMYT1|CCDC64B|ERF|IARS|ASS1|STAT6|LTBP4|GNG13|CLDN9|AMDHD2|TBC1D24|TBX19|CLDN6|FLYWCH1|MC1R|ZNF205|TUBB3|MSTN|CHTF18|PMS1|CENPP|SFT2D2|PDPK1|MSLN|PAK2
molecular_function	Binding to ATP, adenosine 5'-triphosphate, a universally important coenzyme and enzyme regulator.	ATP binding	Gene Ontology	GO:0005524	10	1463	2.06443e-06	0.000424489	IARS|DPH6|ADCK4|PKMYT1|ITPKC|CHTF18|PMS1|PDPK1|ASS1|PAK2
molecular_function	Catalysis of the transfer of a phosphate group, usually from ATP, to a substrate molecule.	kinase activity	Gene Ontology	GO:0016301	4	89	2.78658e-06	0.000424489	ADCK4|PAK2|PKMYT1|ITPKC
molecular_function	Catalysis of the phosphorylation of an amino acid residue in a protein, usually according to the reaction: a protein + ATP = a phosphoprotein + ADP.	protein kinase activity	Gene Ontology	GO:0004672	3	216	0.00155811	0.0547735	ADCK4|PAK2|PKMYT1
molecular_function	Binding to an RNA molecule or a portion thereof.	RNA binding	Gene Ontology	GO:0003723	6	1366	0.00283327	0.0683844	ASS1|SRRM2|ERF|RPUSD1|FLYWCH2|PAK2
molecular_function	Combining with a virus component and mediating entry of the virus into the cell.	virus receptor activity	Gene Ontology	GO:0001618	2	76	0.00303498	0.0683844	CLDN9|CLDN6
molecular_function	Binding to a ubiquitin protein ligase enzyme, any of the E3 proteins.	ubiquitin protein ligase binding	Gene Ontology	GO:0031625	3	294	0.00368728	0.0683844	MC1R|ATP6V0C|TCEB2
molecular_function	Binding to an identical protein or proteins.	identical protein binding	Gene Ontology	GO:0042802	6	1456	0.00387362	0.0683844	STAT6|KCTD5|CLDN9|MSTN|ASS1|CLDN6
molecular_function	Binding to a specific sequence of DNA that is part of a regulatory region that controls the transcription of a gene or cistron by RNA polymerase II.	RNA polymerase II transcription regulatory region sequence-specific DNA binding	Gene Ontology	GO:0000977	3	327	0.00494441	0.0683844	TBX19|ZNF205|STAT6
molecular_function	Combining with melanocortin to initiate a change in cell activity.	melanocortin receptor activity	Gene Ontology	GO:0004977	1	5	0.00624601	0.0683844	MC1R
molecular_function	Catalysis of the reactions: ATP + protein serine = ADP + protein serine phosphate, and ATP + protein threonine = ADP + protein threonine phosphate.	protein serine/threonine kinase activity	Gene Ontology	GO:0004674	3	357	0.00628713	0.0683844	PDPK1|PAK2|PKMYT1
molecular_function	Involved in catalyzing the release of a nascent polypeptide chain from a ribosome.	translation release factor activity	Gene Ontology	GO:0003747	1	6	0.00728331	0.0683844	ERF
molecular_function	Increases the activity of a phospholipase, an enzyme that catalyzes of the hydrolysis of a glycerophospholipid.	phospholipase activator activity	Gene Ontology	GO:0016004	1	7	0.00831955	0.0683844	PDPK1
molecular_function	Catalysis of the reaction: ATP + 1D-myo-inositol 1,2,3,4,5,6-hexakisphosphate = ADP + diphospho-1D-myo-inositol-pentakisphosphate. The isomeric configuration of diphospho-1D-myo-inositol-pentakisphosphate (PP-IP5) is unknown. less	inositol hexakisphosphate kinase activity	Gene Ontology	GO:0000828	1	8	0.00935473	0.0683844	ITPKC
molecular_function	Facilitating the opening of the ring structure of the PCNA complex, or any of the related sliding clamp complexes, and their closing around the DNA duplex, driven by ATP hydrolysis. less	DNA clamp loader activity	Gene Ontology	GO:0003689	1	9	0.0103889	0.0683844	CHTF18
molecular_function	Binding to a double-stranded DNA region containing one or more mismatches.	mismatched DNA binding	Gene Ontology	GO:0030983	1	9	0.0103889	0.0683844	PMS1
molecular_function	Combining with a transforming growth factor beta (TGFbeta) and transmitting the signal from one side of the membrane to the other to initiate a change in cell activity by catalysis of the reaction: ATP protein serine = ADP + protein serine phosphate, and ATP + protein threonine = ADP + protein threonine phosphate. less	transforming growth factor beta-activated receptor activity	Gene Ontology	GO:0005024	1	9	0.0103889	0.0683844	LTBP4
molecular_function	Binding to a toxic substance, a poisonous substance that causes damage to biological systems.	toxic substance binding	Gene Ontology	GO:0015643	1	11	0.012454	0.0683844	ASS1
molecular_function	The hydrolysis of an incorrectly aminoacylated tRNA.	aminoacyl-tRNA editing activity	Gene Ontology	GO:0002161	1	11	0.012454	0.0683844	IARS
molecular_function	Binding to messenger RNA (mRNA) of a specific nucleotide composition or a specific sequence motif.	sequence-specific mRNA binding	Gene Ontology	GO:1990825	1	12	0.0134849	0.0683844	ERF
molecular_function	The action of a molecule that contributes to the structural integrity of a complex or its assembly within or outside a cell.	structural molecule activity	Gene Ontology	GO:0005198	2	168	0.0136666	0.0683844	CLDN9|CLDN6
molecular_function	Catalysis of the hydrolysis of internal, alpha-peptide bonds in a polypeptide chain by a catalytic mechanism that involves a catalytic triad consisting of a serine nucleophile that is activated by a proton relay involving an acidic residue (e.g. aspartate or glutamate) and a basic residue (usually histidine). less	serine-type endopeptidase activity	Gene Ontology	GO:0004252	2	169	0.0138193	0.0683844	PRSS33|PRSS27
molecular_function	Catalysis of the reaction: RNA uridine = RNA pseudouridine. Conversion of uridine in an RNA molecule to pseudouridine by rotation of the C1'-N-1 glycosidic bond of uridine in RNA to a C1'-C5. less	pseudouridine synthase activity	Gene Ontology	GO:0009982	1	13	0.0145149	0.0683844	RPUSD1
molecular_function	Catalysis of the reaction: ATP + H2O = ADP + phosphate, in the presence of single-stranded DNA; drives the unwinding of a DNA helix.	single-stranded DNA helicase activity	Gene Ontology	GO:0017116	1	15	0.0165716	0.0701222	CHTF18
molecular_function	Binding to a phospholipase.	phospholipase binding	Gene Ontology	GO:0043274	1	15	0.0165716	0.0701222	PDPK1
molecular_function	Binding to a C2H2-type zinc finger domain of a protein. The C2H2 zinc finger is the classical zinc finger domain, in which two conserved cysteines and histidines co-ordinate a zinc ion. less	C2H2 zinc finger domain binding	Gene Ontology	GO:0070742	1	15	0.0165716	0.0701222	SRRM2
molecular_function	A constituent of the extracellular matrix that enables the matrix to resist compressive forces; often a proteoglycan.	extracellular matrix structural constituent conferring compression resistance	Gene Ontology	GO:0030021	1	16	0.0175983	0.071172	ASPN
molecular_function	Calcium-dependent catalysis of the reaction: ATP + a protein = ADP + a phosphoprotein.	calcium-dependent protein kinase C activity	Gene Ontology	GO:0004698	1	16	0.0175983	0.071172	PAK2
molecular_function	Enables the synthesis of ATP from ADP and phosphate by the transfer of protons from one side of a membrane to the other by a rotational mechanism driven by a gradient according to the reaction: ADP + H2O + phosphate + H+(in) = ATP + H+(out). less	proton-transporting ATP synthase activity, rotational mechanism	Gene Ontology	GO:0046933	1	17	0.0186241	0.0733724	ATP6V0C
molecular_function	Binding to an amino acid, organic acids containing one or more amino substituents.	amino acid binding	Gene Ontology	GO:0016597	1	18	0.0196488	0.0754578	ASS1
molecular_function	Binding to an RNA polymerase molecule or complex.	RNA polymerase binding	Gene Ontology	GO:0070063	1	18	0.0196488	0.0754578	PAK2
molecular_function	Binding to a G-protein beta subunit.	G-protein beta-subunit binding	Gene Ontology	GO:0031681	1	19	0.0206724	0.0761878	GNG13
molecular_function	Enables the transfer of protons from one side of a membrane to the other according to the reaction: ATP + H2O + H+(in) = ADP + phosphate + H+(out), by a rotational mechanism. less	proton-transporting ATPase activity, rotational mechanism	Gene Ontology	GO:0046961	1	20	0.021695	0.0774579	ATP6V0C
molecular_function	Binding to GTP, guanosine triphosphate.	GTP-Rho binding	Gene Ontology	GO:0017049	1	22	0.0237371	0.0808125	PAK2
molecular_function	Binding to TGF-beta, transforming growth factor beta, a multifunctional peptide that controls proliferation, differentiation and other functions in many cell types. less	transforming growth factor beta binding	Gene Ontology	GO:0050431	1	23	0.0247566	0.0808125	LTBP4
molecular_function	Binding to an insulin receptor.	insulin receptor binding	Gene Ontology	GO:0005158	1	23	0.0247566	0.0808125	PDPK1
molecular_function	Binding to a member of the cullin family, hydrophobic proteins that act as scaffolds for ubiquitin ligases (E3).	cullin family protein binding	Gene Ontology	GO:0097602	1	25	0.0267924	0.0850286	KCTD5
molecular_function	Binding to a glycan (polysaccharide) containing a substantial proportion of aminomonosaccharide residues.	glycosaminoglycan binding	Gene Ontology	GO:0005539	1	26	0.0278088	0.0852926	LTBP4
molecular_function	Binding to a GTPase, any enzyme that catalyzes the hydrolysis of GTP.	GTPase binding	Gene Ontology	GO:0051020	1	34	0.0359025	0.0932241	IARS
molecular_function	Catalysis of the reaction: GTP + H2O = GDP + phosphate.	GTPase activity	Gene Ontology	GO:0003924	2	320	0.0445331	0.106387	TUBB3|GNG13
molecular_function	Combining with a peptide and transmitting the signal across the membrane by activating an associated G-protein; promotes the exchange of GDP for GTP on the alpha subunit of a heterotrimeric G-protein complex. less	G protein-coupled peptide receptor activity	Gene Ontology	GO:0008528	1	43	0.0449294	0.106387	MC1R
molecular_function	Binding to a ribosome.	ribosome binding	Gene Ontology	GO:0043022	1	52	0.0538738	0.11554	ERF
molecular_function	Binding to a transfer RNA.	tRNA binding	Gene Ontology	GO:0000049	1	66	0.0676251	0.127705	IARS
molecular_function	Binding to collagen, a group of fibrous proteins of very high tensile strength that form the main component of connective tissue in animals. Collagen is highly enriched in glycine (some regions are 33% glycine) and proline, occurring predominantly as 3-hydroxyproline (about 20%). less	collagen binding	Gene Ontology	GO:0005518	1	67	0.0685998	0.128484	ASPN
molecular_function	A DNA-binding transcription factor activity that activates or increases transcription of specific gene sets transcribed by RNA polymerase II.	DNA-binding transcription activator activity, RNA polymerase II-specific	Gene Ontology	GO:0001228	2	466	0.085706	0.141912	TBX19|STAT6
molecular_function	Binding to a protein phosphatase.	protein phosphatase binding	Gene Ontology	GO:0019903	1	86	0.0869321	0.142394	STAT6
molecular_function	The action of a molecule that contributes to the structural integrity of a cytoskeletal structure.	structural constituent of cytoskeleton	Gene Ontology	GO:0005200	1	101	0.101156	0.153582	TUBB3
molecular_function	Binding to a protein N-terminus, the end of any peptide chain at which the 2-amino (or 2-imino) function of a constituent amino acid is not attached in peptide linkage to another amino-acid residue. less	protein N-terminus binding	Gene Ontology	GO:0047485	1	104	0.103975	0.155791	SRRM2
molecular_function	Binding to histone deacetylase.	histone deacetylase binding	Gene Ontology	GO:0042826	1	114	0.113308	0.162325	PAK2
molecular_function	Any molecular function by which a gene product interacts selectively and non-covalently with DNA (deoxyribonucleic acid).	DNA binding	Gene Ontology	GO:0003677	3	1209	0.132148	0.17404	PMS1|CHTF18|FLYWCH1
molecular_function	The action of a molecule that contributes to the structural integrity of the extracellular matrix.	extracellular matrix structural constituent	Gene Ontology	GO:0005201	1	137	0.134417	0.174513	LTBP4
molecular_function	Binding to an integrin.	integrin binding	Gene Ontology	GO:0005178	1	142	0.13894	0.177859	LTBP4
molecular_function	Binding to a specific upstream regulatory DNA sequence (transcription factor recognition sequence or binding site) located in cis relative to the transcription start site (i.e., on the same strand of DNA) of a gene transcribed by RNA polymerase II. less	RNA polymerase II cis-regulatory region sequence-specific DNA binding	Gene Ontology	GO:0000978	2	656	0.150214	0.189112	TBX19|STAT6
molecular_function	The function that stimulates a cell to grow or proliferate. Most growth factors have other actions besides the induction of cell growth or proliferation. less	growth factor activity	Gene Ontology	GO:0008083	1	162	0.156805	0.193719	MSTN
molecular_function	Binding to heparin, a member of a group of glycosaminoglycans found mainly as an intracellular component of mast cells and which consist predominantly of alternating alpha-(1->4)-linked D-galactose and N-acetyl-D-glucosamine-6-sulfate residues. less	heparin binding	Gene Ontology	GO:0008201	1	163	0.157688	0.193719	MSTN
molecular_function	Binding to a calcium ion (Ca2+).	calcium ion binding	Gene Ontology	GO:0005509	2	693	0.163728	0.198092	ASPN|LTBP4
molecular_function	The activity of a soluble extracellular gene product that interacts with a receptor to effect a change in the activity of the receptor to control the survival, growth, differentiation and effector function of tissues and cells. less	cytokine activity	Gene Ontology	GO:0005125	1	186	0.177765	0.210463	MSTN
molecular_function	A molecular process that can be carried out by the action of a single macromolecular machine, usually via direct physical interactions with other molecular entities. Function in this sense denotes an action, or activity, that a gene product (or a complex) performs. These actions are described from two distinct but related perspectives: (1) biochemical activity, and (2) role as a component in a la…	molecular_function	Gene Ontology	GO:0003674	2	742	0.181953	0.213211	SFT2D2|RPUSD1
molecular_function	Binding to messenger RNA (mRNA), an intermediate molecule between DNA and protein. mRNA includes UTR and coding sequences, but does not contain introns. less	mRNA binding	Gene Ontology	GO:0003729	1	200	0.189757	0.218987	SRRM2
molecular_function	Binding to calmodulin, a calcium-binding protein with many roles, both in the calcium-bound and calcium-free states.	calmodulin binding	Gene Ontology	GO:0005516	1	200	0.189757	0.218987	ITPKC
molecular_function	Receiving a signal and transmitting it in the cell to initiate a change in cell activity. A signal is a physical entity or change in state that is used to transfer information in order to trigger a response. less	signaling receptor activity	Gene Ontology	GO:0038023	1	214	0.201577	0.230879	PAQR4
molecular_function	A DNA-binding transcription factor activity that modulates the transcription of specific gene sets transcribed by RNA polymerase II.	DNA-binding transcription factor activity, RNA polymerase II-specific	Gene Ontology	GO:0000981	2	874	0.232339	0.259606	TBX19|STAT6
molecular_function	A DNA-binding transcription factor activity that represses or decreases the transcription of specific gene sets transcribed by RNA polymerase II.	DNA-binding transcription repressor activity, RNA polymerase II-specific	Gene Ontology	GO:0001227	1	253	0.233626	0.260408	ZNF205
molecular_function	Binds to and increases the activity of a GTPase, an enzyme that catalyzes the hydrolysis of GTP.	GTPase activator activity	Gene Ontology	GO:0005096	1	268	0.245615	0.272442	TBC1D24
molecular_function	Binding to cadherin, a type I membrane protein involved in cell adhesion.	cadherin binding	Gene Ontology	GO:0045296	1	305	0.274412	0.299299	PAK2
molecular_function	Binding to a macromolecular complex.	protein-containing complex binding	Gene Ontology	GO:0044877	1	349	0.307262	0.326556	KCTD5
molecular_function	Binding to an enzyme, a protein with catalytic activity.	enzyme binding	Gene Ontology	GO:0019899	1	353	0.310176	0.328126	PMS1
molecular_function	Binding to one or more specific sites on a receptor molecule, a macromolecule that undergoes combination with a hormone, neurotransmitter, drug or intracellular messenger to initiate a change in cell function. less	signaling receptor binding	Gene Ontology	GO:0005102	1	353	0.310176	0.328126	MSTN
molecular_function	Binding to GTP, guanosine triphosphate.	GTP binding	Gene Ontology	GO:0005525	1	373	0.324565	0.342554	TUBB3
molecular_function	Binding to a protein kinase, any enzyme that catalyzes the transfer of a phosphate group, usually from ATP, to a protein substrate.	protein kinase binding	Gene Ontology	GO:0019901	1	461	0.384472	0.40299	PDPK1
molecular_function	Binding to a metal ion.	metal ion binding	Gene Ontology	GO:0046872	3	2298	0.43386	0.449601	AMDHD2|PKMYT1|FLYWCH1
molecular_function	Binding to double-stranded DNA of a specific nucleotide composition, e.g. GC-rich DNA binding, or with a specific sequence motif or type of DNA, e.g. promotor binding or rDNA binding. less	sequence-specific double-stranded DNA binding	Gene Ontology	GO:1990837	1	553	0.441555	0.455509	TBX19
molecular_function	A transcription regulator activity that modulates transcription of gene sets via selective and non-covalent binding to a specific double-stranded genomic DNA sequence (sometimes referred to as a motif) within a cis-regulatory region. Regulatory regions include promoters (proximal and distal) and enhancers. Genes are transcriptional units, and include bacterial operons. less	DNA-binding transcription factor activity	Gene Ontology	GO:0003700	1	607	0.472619	0.484276	STAT6
molecular_function	Binding to an identical protein to form a homodimer.	protein homodimerization activity	Gene Ontology	GO:0042803	1	660	0.501466	0.510401	MSTN
molecular_function	Combining with an extracellular signal and transmitting the signal across the membrane by activating an associated G-protein; promotes the exchange of GDP for GTP on the alpha subunit of a heterotrimeric G-protein complex. less	G protein-coupled receptor activity	Gene Ontology	GO:0004930	1	739	0.541627	0.548833	MC1R
molecular_function	Binding to a zinc ion (Zn).	zinc ion binding	Gene Ontology	GO:0008270	1	820	0.579524	0.583353	ZNF205
		phosphatidylinositol phosphorylation	Gene Ontology	GO:0046854	1	56	0.0578228	0.117445	ITPKC
		RNA polymerase II activating transcription factor binding	Gene Ontology	GO:0001102	1	59	0.060774	0.121815	TBX19
		membrane	Gene Ontology	GO:0016020	5	2075	0.0639983	0.124988	PDPK1|MSLN|IARS|CHTF18|PKMYT1
		Rab GTPase binding	Gene Ontology	GO:0017137	1	143	0.139842	0.178514	CCDC64B
		ATPase activity	Gene Ontology	GO:0016887	1	229	0.214056	0.242738	PMS1
		lysosome	Gene Ontology	GO:0005764	1	262	0.240842	0.267797	ASS1
		microtubule	Gene Ontology	GO:0005874	1	305	0.274412	0.299299	TUBB3
		--------------------
