# Supplementary material for: Identification of Body Size Determination Related Candidate Genes in Domestic Pig Using Genome-Wide Selection Signal Analysis
Source: Animals (Basel). 2022 Jul 19;12(14):1839. doi: 10.3390/ani12141839 (PMC9312078; doi:10.3390/ani12141839)
Supplement: Supplementary file 1 [file animals-12-01839-s001.zip › Table S4.xlsx]

## Sheet: Sheet1
Table S4.Kyoto Encyclopedia of Genes and Genomes (KEGG) analysis of 187 candidate genes
CLASS I	CLASS II	KEGG Term	ID	Input number	Background number	P-Value	Input Gene Name
Organismal Systems	Immune system	Leukocyte transendothelial migration	hsa04670	2	112	0.00635719	CLDN9|CLDN6
Organismal Systems	Excretory system	Collecting duct acid secretion	hsa04966	1	27	0.0288241	ATP6V0C
Organismal Systems	Excretory system	Aldosterone-regulated sodium reabsorption	hsa04960	1	37	0.0389207	PDPK1
Organismal Systems	Immune system	Fc epsilon RI signaling pathway	hsa04664	1	68	0.0695736	PDPK1
Organismal Systems	Endocrine system	PPAR signaling pathway	hsa03320	1	76	0.0773279	PDPK1
Organismal Systems	Nervous system	Synaptic vesicle cycle	hsa04721	1	78	0.0792566	ATP6V0C
Organismal Systems	Sensory system	Taste transduction	hsa04742	1	83	0.0840611	GNG13
Organismal Systems	Nervous system	GABAergic synapse	hsa04727	1	89	0.0897943	GNG13
Organismal Systems	Immune system	Th1 and Th2 cell differentiation	hsa04658	1	92	0.0926478	STAT6
Organismal Systems	Environmental adaptation	Circadian entrainment	hsa04713	1	97	0.0973842	GNG13
Organismal Systems	Endocrine system	Progesterone-mediated oocyte maturation	hsa04914	1	99	0.0992719	PKMYT1
Organismal Systems	Endocrine system	Melanogenesis	hsa04916	1	101	0.101156	MC1R
Organismal Systems	Immune system	T cell receptor signaling pathway	hsa04660	1	103	0.103036	PDPK1
Organismal Systems	Endocrine system	Parathyroid hormone synthesis, secretion and action	hsa04928	1	106	0.105849	MMP25
Organismal Systems	Immune system	Th17 cell differentiation	hsa04659	1	107	0.106785	STAT6
Organismal Systems	Nervous system	Cholinergic synapse	hsa04725	1	112	0.111449	GNG13
Organismal Systems	Nervous system	Glutamatergic synapse	hsa04724	1	114	0.113308	GNG13
Organismal Systems	Nervous system	Serotonergic synapse	hsa04726	1	115	0.114236	GNG13
Organismal Systems	Nervous system	Neurotrophin signaling pathway	hsa04722	1	119	0.117939	PDPK1
Organismal Systems	Endocrine system	Thyroid hormone signaling pathway	hsa04919	1	119	0.117939	PDPK1
Organismal Systems	Endocrine system	Relaxin signaling pathway	hsa04926	1	130	0.128045	GNG13
Organismal Systems	Nervous system	Dopaminergic synapse	hsa04728	1	131	0.128958	GNG13
Organismal Systems	Endocrine system	Insulin signaling pathway	hsa04910	1	137	0.134417	PDPK1
Organismal Systems	Nervous system	Retrograde endocannabinoid signaling	hsa04723	1	148	0.144338	GNG13
Organismal Systems	Immune system	Chemokine signaling pathway	hsa04062	1	190	0.181209	GNG13
Organismal Systems	Sensory system	Olfactory transduction	hsa04740	1	448	0.37596	GNG13
Metabolism	Amino acid metabolism	Arginine biosynthesis	hsa00220	1	21	0.0227166	ASS1
Metabolism	Amino acid metabolism	Alanine, aspartate and glutamate metabolism	hsa00250	1	36	0.0379156	ASS1
Metabolism	Carbohydrate metabolism	Amino sugar and nucleotide sugar metabolism	hsa00520	1	48	0.0499086	AMDHD2
Metabolism	Global and overview maps	Metabolic pathways	hsa01100	4	1433	0.0619809	ATP6V0C|AMDHD2|ASS1|ITPKC
Metabolism	Carbohydrate metabolism	Inositol phosphate metabolism	hsa00562	1	74	0.0753952	ITPKC
Metabolism	Global and overview maps	Biosynthesis of amino acids	hsa01230	1	75	0.0763621	ASS1
Metabolism	Energy metabolism	Oxidative phosphorylation	hsa00190	1	133	0.130781	ATP6V0C
Human Diseases	Infectious disease: viral	Hepatitis C	hsa05160	2	155	0.0117503	CLDN9|CLDN6
Human Diseases	Cancer: overview	Pathways in cancer	hsa05200	3	530	0.0180767	TCEB2|STAT6|GNG13
Human Diseases	Infectious disease: viral	Human immunodeficiency virus 1 infection	hsa05170	2	212	0.021068	TCEB2|GNG13
Human Diseases	Infectious disease: bacterial	Vibrio cholerae infection	hsa05110	1	50	0.0518932	ATP6V0C
Human Diseases	Infectious disease: bacterial	Pathogenic Escherichia coli infection	hsa05130	1	55	0.0568371	TUBB3
Human Diseases	Cancer: specific types	Endometrial cancer	hsa05213	1	58	0.0597913	PDPK1
Human Diseases	Cancer: specific types	Non-small cell lung cancer	hsa05223	1	66	0.0676251	PDPK1
Human Diseases	Cancer: specific types	Renal cell carcinoma	hsa05211	1	69	0.0705463	TCEB2
Human Diseases	Infectious disease: bacterial	Epithelial cell signaling in Helicobacter pylori infection	hsa05120	1	70	0.0715181	ATP6V0C
Human Diseases	Drug resistance: antineoplastic	Platinum drug resistance	hsa01524	1	73	0.0744274	PDPK1
Human Diseases	Infectious disease: bacterial	Salmonella infection	hsa05132	1	83	0.0840611	PAK2
Human Diseases	Substance dependence	Morphine addiction	hsa05032	1	91	0.0916976	GNG13
Human Diseases	Immune disease	Rheumatoid arthritis	hsa05323	1	91	0.0916976	ATP6V0C
Human Diseases	Cancer: specific types	Prostate cancer	hsa05215	1	97	0.0973842	PDPK1
Human Diseases	Cancer: overview	Choline metabolism in cancer	hsa05231	1	99	0.0992719	PDPK1
Human Diseases	Endocrine and metabolic disease	Insulin resistance	hsa04931	1	108	0.107719	PDPK1
Human Diseases	Infectious disease: parasitic	Toxoplasmosis	hsa05145	1	113	0.112379	PDPK1
Human Diseases	Infectious disease: bacterial	Yersinia infection	hsa05135	1	121	0.119785	PAK2
Human Diseases	Cardiovascular disease	Fluid shear stress and atherosclerosis	hsa05418	1	139	0.136229	ASS1
Human Diseases	Infectious disease: viral	Hepatitis B	hsa05161	1	163	0.157688	STAT6
Human Diseases	Infectious disease: bacterial	Tuberculosis	hsa05152	1	179	0.171705	ATP6V0C
Human Diseases	Substance dependence	Alcoholism	hsa05034	1	180	0.172573	GNG13
Human Diseases	Infectious disease: viral	Kaposi sarcoma-associated herpesvirus infection	hsa05167	1	186	0.177765	GNG13
Human Diseases	Cancer: overview	Proteoglycans in cancer	hsa05205	1	203	0.192304	PDPK1
Human Diseases	Infectious disease: viral	Human cytomegalovirus infection	hsa05163	1	225	0.210747	GNG13
Human Diseases	Infectious disease: viral	Human papillomavirus infection	hsa05165	1	330	0.293259	ATP6V0C
Human Diseases	Infectious disease: viral	Herpes simplex virus 1 infection	hsa05168	1	492	0.404315	ZNF205
Genetic Information Processing	Translation	Aminoacyl-tRNA biosynthesis	hsa00970	1	66	0.0676251	IARS
Genetic Information Processing	Translation	mRNA surveillance pathway	hsa03015	1	91	0.0916976	ERF
Genetic Information Processing	Folding, sorting and degradation	Ubiquitin mediated proteolysis	hsa04120	1	137	0.134417	TCEB2
Environmental Information Processing	Signal transduction	PI3K-Akt signaling pathway	hsa04151	3	354	0.00614404	PDPK1|PAK2|GNG13
Environmental Information Processing	Signal transduction	Phosphatidylinositol signaling system	hsa04070	1	99	0.0992719	ITPKC
Environmental Information Processing	Signal transduction	HIF-1 signaling pathway	hsa04066	1	109	0.108653	TCEB2
Environmental Information Processing	Signal transduction	Sphingolipid signaling pathway	hsa04071	1	119	0.117939	PDPK1
Environmental Information Processing	Signal transduction	AMPK signaling pathway	hsa04152	1	120	0.118863	PDPK1
Environmental Information Processing	Signal transduction	FoxO signaling pathway	hsa04068	1	132	0.12987	PDPK1
Environmental Information Processing	Signal transduction	Apelin signaling pathway	hsa04371	1	137	0.134417	GNG13
Environmental Information Processing	Signal transduction	mTOR signaling pathway	hsa04150	1	153	0.148811	PDPK1
Environmental Information Processing	Signal transduction	Jak-STAT signaling pathway	hsa04630	1	162	0.156805	STAT6
Environmental Information Processing	Signal transduction	Calcium signaling pathway	hsa04020	1	193	0.183782	ITPKC
Environmental Information Processing	Signal transduction	Ras signaling pathway	hsa04014	1	232	0.216528	GNG13
Environmental Information Processing	Signaling molecules and interaction	Cytokine-cytokine receptor interaction	hsa04060	1	294	0.265965	MSTN
Environmental Information Processing	Signaling molecules and interaction	Neuroactive ligand-receptor interaction	hsa04080	1	338	0.299188	MC1R
Cellular Processes	Transport and catabolism	Phagosome	hsa04145	2	152	0.0113264	ATP6V0C|TUBB3
Cellular Processes	Cellular community - eukaryotes	Tight junction	hsa04530	2	170	0.0139727	CLDN9|CLDN6
Cellular Processes	Cellular community - eukaryotes	Gap junction	hsa04540	1	88	0.0888412	TUBB3
Cellular Processes	Transport and catabolism	Lysosome	hsa04142	1	123	0.121627	ATP6V0C
Cellular Processes	Cell growth and death	Cell cycle	hsa04110	1	124	0.122547	PKMYT1
Cellular Processes	Transport and catabolism	Autophagy - animal	hsa04140	1	128	0.126216	PDPK1
Cellular Processes	Cell growth and death	Oocyte meiosis	hsa04114	1	128	0.126216	PKMYT1
Cellular Processes	Cell growth and death	Apoptosis	hsa04210	1	136	0.133509	PDPK1
Cellular Processes	Cell growth and death	Necroptosis	hsa04217	1	162	0.156805	STAT6
Cellular Processes	Cellular community - eukaryotes	Focal adhesion	hsa04510	1	199	0.188906	PDPK1
